# Supplementary material for: Why 'piss' is ruder than 'pee'? The role of sound in affective meaning making
Source: PLoS One. 2018 Jun 6;13(6):e0198430. doi: 10.1371/journal.pone.0198430 (PMC5991420; doi:10.1371/journal.pone.0198430)
Supplement: S1 Database — (XLSX) [file pone.0198430.s001.xlsx]

## Sheet: Database_AM_AS_PAP
Word_GERMAN	AM-ARO	AM-VAL	PAP_ARO	PAP_VAL	AS-P-ARO	AS-P-VAL	AS-R-ARO	AS-R-VAL
aas	2.63158	-2.1	2.78033	-0.0579736	3.32131	2.66555	-1.05454	0.262812
abart	3.27778	-1.6	2.7925	-0.0134933	2.59514	2.87349	0.528825	-0.879894
abbau	3	-1	2.7265	0.0304387	2.49441	2.86873	-0.257434	-0.0323199
abbauen	2.10526	-0.8	2.72623	0.0343202	1.70948	3.29649	-0.496421	0.386452
abbild	2.10526	-0.2	2.76382	0.0462979	3.31044	2.57483	-0.135967	0.0380249
abdanken	2.66667	-0.4	2.76259	0.0257809	2.86818	2.77133	0.677218	-0.326613
abend	1.83333	1.65	2.73437	0.0583742	2.55932	2.8814	-0.879153	0.495987
abendrot	2	2.4	2.75904	0.0332299	2.38795	2.93771	-0.160063	0.177313
abends	2.05263	1	2.75361	0.0199429	3.06305	2.78542	-0.327267	0.244113
abfahrt	3.11765	0.3	2.79365	-0.00115608	3.21118	2.58136	0.378995	-0.464986
abfall	2.41176	-1.7	2.77253	-0.00910327	3.11427	2.64451	0.36117	-0.103554
abflug	3.14286	0.7	2.78076	0.0640742	3.20073	2.6376	0.0734797	-0.882021
abgang	2.31579	-0.95	2.78901	0.00752983	2.57989	2.83846	0.44755	-0.0484621
abgas	2.88235	-2.05	2.79167	-0.0385683	3.45895	2.59886	0.0230014	0.326586
abgeben	2.19048	-0.0294118	2.75107	0.044399	2.46363	2.92788	-0.440998	-0.23687
abgrund	3.88235	-1.4	2.80166	-0.0159691	2.99934	2.68137	-0.296987	-0.248604
abhang	3.35294	-0.5	2.77856	0.0420459	2.5905	2.84898	-0.306617	-0.544353
abhauen	3.21053	-0.9	2.74008	0.0323749	2.37398	2.94322	-0.163001	0.0180226
abhilfe	2.15789	0.8	2.76574	0.0552991	2.89908	2.74286	0.164192	-0.189959
abitur	3.95238	0.8	2.78282	0.0909642	2.75794	2.75641	0.000399876	0.0427504
abkehr	2.80952	-0.6	2.78766	0.0247057	2.92716	2.73702	0.818156	-0.955315
ablauf	2.10526	0	2.74687	0.00590179	3.1435	2.56949	-0.564122	-0.0366157
ableger	2.22222	0.1	2.76604	0.0190442	2.32309	3.00346	-0.567213	0.0345631
ablehnen	3.04762	-0.941176	2.74733	0.0240018	2.17177	3.04344	-0.708752	0.253033
abmagern	2.31579	-1.2	2.76842	0.00461067	2.4568	2.97289	-0.177845	-0.0263017
abort	2.38095	-0.9	2.77726	0.0251709	2.52432	2.93469	0.563465	-0.0443919
abreise	3.29412	-0.3	2.74919	0.0572057	2.62783	2.88943	0.148953	0.444311
absage	3.36842	-2	2.74281	0.0389783	2.75532	2.88823	0.0832597	0.0663984
absatz	2.23529	-0.0882353	2.7749	-0.0176807	3.40501	2.67383	0.829599	-0.671844
abscheu	4.05882	-2.1	2.86718	-0.117017	2.90057	2.75377	0.0685065	-0.158775
abschied	3.2381	-2.1	2.805	0.00405414	3.69666	2.47498	0.175899	-0.588622
abseits	2.84211	-1.1	2.77282	0.021206	3.81744	2.48316	0.727931	-0.321593
absender	2.11765	0	2.75562	0.0218936	2.52896	2.90066	-0.193259	0.00839255
absicht	2.57895	0.6	2.76266	0.0531465	3.45188	2.58231	0.466093	-0.230963
abstand	1.94444	-0.352941	2.79196	-0.02376	3.45919	2.55479	0.202304	-0.647691
abstieg	2.94444	-1.4	2.80214	0.0192415	3.76584	2.48272	0.282195	-0.941293
absturz	4.09524	-2	2.82227	-0.0605466	4.15118	2.30585	0.967041	-1.54748
absurd	3.42105	-1	2.77726	0.0176288	3.22857	2.65381	0.422669	0.902471
abt	1.52632	0.2	2.79529	-0.0205988	3.19384	2.63188	0.157811	-0.439088
abtei	1.84211	0	2.78687	0.0180023	3.17846	2.6582	0.0817801	0.228675
abteil	2.11765	-0.15	2.77056	0.0205596	2.93585	2.72698	-0.0855415	-0.237362
abwasser	2.5	-1.2	2.78147	-0.010822	3.3498	2.61904	0.352625	-0.445759
abweg	2.52381	-0.95	2.77485	0.0532455	2.87353	2.78513	0.197314	0.268443
abwehr	3.19048	-0.7	2.78379	0.0311299	2.77972	2.79727	0.0668507	-0.177961
abwurf	2.94118	-0.3	2.80185	0.00883575	3.42827	2.48494	0.339705	-0.285682
abzug	2.9375	-0.5	2.8152	0.0230763	3.69993	2.47087	1.10787	-0.318515
achse	2.16667	0	2.76779	-0.00406698	2.91133	2.84128	0.85555	-1.1527
achsel	2.375	-0.45	2.7553	0.00290412	3.44796	2.61768	1.20669	-1.03918
achten	2.36842	1.2	2.75554	0.0134433	2.74407	2.83608	0.351204	-0.719195
achtung	3.61905	0.6	2.78529	0.0230027	2.64534	2.82745	1.02582	-1.12834
adel	2.55556	-0.3	2.71809	0.0259856	2.35393	3.0537	-1.2823	1.33507
adeln	2.4	0.4	2.72581	0.0226501	2.19101	3.07071	-0.890572	1.06685
adoption	2.88889	0	2.79378	-0.0159416	3.69459	2.62251	0.617839	0.144217
adressat	2	0.1	2.78855	-0.0315931	2.76027	2.92262	0.98979	-0.435122
adria	2.66667	1.4	2.77176	0.0284614	1.90086	3.17085	-0.502939	-0.0247195
advent	1.73684	1.05	2.78727	0.0121078	3.0033	2.82415	0.424763	0.470779
affekt	3.625	0	2.79714	0.0154675	3.54829	2.54503	0.942649	-0.369538
agent	2.94444	0.45	2.79338	-0.0139501	2.95748	2.82137	0.0118366	0.0438789
aggression	4.33333	-1.76471	2.79924	-0.0125748	2.20131	3.18345	0.890955	-0.275642
agil	2.31579	1	2.77475	0.0297888	2.21354	3.18055	-0.229544	0.778433
ahnen	2.63333	0.294118	2.73803	0.0258009	2.07833	3.14285	-0.867178	1.31371
ahnung	3	0.7	2.77522	0.0377502	2.08391	3.04265	-0.569312	0.634269
ahorn	1.72222	1.3	2.77964	0.0358875	2.10968	3.04794	-0.628349	-0.0703953
akademie	3.14286	0.588235	2.76052	0.0382017	2.24061	3.15235	0.815417	-0.00200726
akribie	2.42105	-0.7	2.78143	0.0836798	2.38297	3.10208	1.03589	-0.269414
aktie	2.15789	0.6	2.79213	0.016269	2.71536	2.90081	0.748407	-1.01405
aktion	2.94444	1	2.79843	-0.00154137	4.92127	2.28999	1.13516	-1.06071
aktiv	3.26316	1.6	2.79382	0.0518346	3.47816	2.57821	0.121628	-0.384903
akzent	3.21053	0	2.80652	-0.0252717	3.9096	2.55578	1.38818	-0.919257
alarm	4.44444	-1.4	2.76071	-0.0141166	2.3156	3.02597	-0.985319	0.826393
albern	3.05263	-0.2	2.73961	0.0370819	2.13228	3.09056		-0.0457544
album	2.47619	0.8	2.74003	0.0291602	2.25943	3.00419	-0.420044	0.679365
alkohol	3.5	-0.1	2.75229	0.0311335	2.02725	3.11695	0.156661	-1.23464
allee	1.33333	1.2	2.73645	0.0300392	1.8706	3.24101	-0.452092	1.11261
allein	2.45	-1.8	2.7489	0.0283186	2.06394	3.19086	-0.530599	0.924546
alltag	2.25	-0.1	2.76185	0.0178958	3.14671	2.68286	-0.235792	0.015846
almosen	2.66667	-0.8	2.71983	0.0415349	2.06146	3.0913	-0.694678	0.954319
alpdruck	3.16667	-1.9	2.78066	-0.00289741	3.11275	2.69366	0.704704	-0.676339
alptraum	4.52941	-2.8	2.75559	0.000467701	3.09788	2.71857	0.363086	-0.13213
altar	2.35	0.3	2.77079	-0.00421977	2.8603	2.80785	-0.420626	-0.0547488
altbau	2.52632	0.7	2.71948	0.0365067	3.01551	2.65105	0.0845155	-0.18988
alter	2.04762	-0.55	2.76092	0.00880598	2.81206	2.78767	-0.172539	0.09086
altklug	2.21053	-1.1	2.76635	0.0685532	3.07444	2.71899	0.25378	-0.568146
amboß	2.32	-0.32	2.75841	0.00729015	2.96204	2.75738	0.457071	-0.40221
amerika	3.05556	0.4	2.77143	0.0476861	2.40468	2.98704	0.129006	-0.214793
ami	2.71429	-0.4	2.76785	0.041446			-0.200709	0.975313
ampel	2.67857	-0.7	2.74153	0.0129447	2.51589	2.92957	-0.918242	0.403388
ampulle	3.14	-0.73	2.7554	0.00358587	2.3088	2.98516	0.339675	0.0464375
amsel	1.8	1.15	2.70283	0.0612959	2.32559	3.01805	-0.54065	1.01526
amt	2.52632	-0.7	2.76454	-0.00364437	2.73912	2.83024	0.423284	-0.312941
amulett	2.36842	0.9	2.77193	0.0436428	2.42701	3.04488	0.607726	-0.205216
anbahnen	2.94444	0.2	2.73674	0.0336355	2.10667	3.08324	-0.315157	0.502978
anbau	1.57895	0.85	2.71219	0.0366605	2.3937	2.92135	-0.197813	0.560733
anbieten	1.73684	0.676471	2.75233	0.0543576	2.47379	2.95547	-0.253054	0.108822
änderung	2.83333	0.352941	2.77696	0.0224489	2.08995	3.02663	0.563017	0.306485
anekdote	2.61905	0.8	2.76674	0.00806206	2.57999	2.9121	1.31097	-0.919387
anekeln	3.60714	-2.1	2.74361	0.0398243	2.27117	3.074	0.505263	-0.629616
anerkennen	3	1.58824	2.77889	0.00640277	2.30647	3.04098	0.291964	-0.0534958
anfall	3.88889	-1.7	2.76108	-0.0041258	2.55311	2.86579	-0.605899	0.156008
anfallen	3.78947	-0.9	2.75097	0.00907674	2.33836	2.99343	-0.667744	0.124057
anfang	3	0.8	2.77509	0.0247508	2.38156	2.95632	-0.0932722	0.383049
anflug	2.47368	0.5	2.77123	0.0682221	2.75016	2.79138	-0.346203	0.080115
angeben	2.7619	-1.38235	2.74289	0.0479544	2.12887	3.07527	-0.588817	0.600764
angebot	2.90476	0.970588	2.75422	0.027969	2.67376	2.8663	-0.376777	-0.160873
angehen	2.36842	0.705882	2.75397	0.0253527	2.18315	3.08779	-0.221989	0.451063
angeklagte	3.38095	-1.64706	2.7555	0.0342994	2.93499	2.76243	0.99488	-0.557509
angel	2.15	-0.15	2.73686	0.0550475	2.40735	2.98647	-1.14758	1.00205
angeregt	3.47368	1.3	2.77344	0.0296247	2.81189	2.80253	0.471703	0.04413
angler	2	-0.2	2.75599	0.0409581	1.93829	3.1305	-0.761109	0.221973
anheizen	2.83333	0.5	2.77105	0.0229714	2.73338	2.90188	0.539558	-0.471852
anker	1.88889	1	2.77249	0.0538361	2.51965	2.94437	0.185626	-0.268404
anklage	3.85714	-1.5	2.75321	0.0226496	2.55297	2.91746	0.0419343	-0.106619
anklagen	3.83333	-1.3	2.75364	0.0209819	2.53899	2.95969	0.135534	-0.832225
anklang	1.72222	1.4	2.76154	0.0315318	2.47895	2.91635	0.30367	0.0356345
anlegen	2	0.205882	2.74703	0.0261292	1.92189	3.19619	-1.08721	0.657723
anleihe	2.2381	-0.852941	2.73807	0.0376265	1.80433	3.21139	-0.783835	0.356064
anlocken	2.43333	0.4	2.75409	0.0232457	2.20312	3.03156	0.621606	-0.109328
anmut	2.25	1.8	2.77128	0.0545061	2.25529	3.01661	-0.0347087	0.65636
anmutig	2.33333	1.9	2.77515	0.0610041	2.539	2.92628	-0.409262	0.414859
annahme	2.3125	0.235294	2.74097	0.0129766	2.09273	3.12073	-0.605781	0.0187586
annehmen	2.38095	0.735294	2.74148	0.0281994	1.9564	3.17596	-0.860103	0.273233
anomal	2.31579	-1.5	2.74463	-9.35252e-05	2.14887	3.03709
anomalie	3.66667	-1.5	2.75395	0.0213029	1.88199	3.19045	-0.686128	0.539769
anonym	2.68421	-0.4	2.76409	0.0206336	2.01193	3.0995	-0.201537	0.788469
anormal	2.42105	-1.4	2.76253	0.00185557	2.19898	3.04818	-0.321205	0.520629
anpumpen	2.42105	-1.1	2.76928	-0.000779551	2.54349	2.90919	0.389177	-0.156082
anregung	3.11111	1.3	2.78644	0.0263591	2.10911	3.0894	0.186559	-0.0163213
anreiz	3.73684	1.3	2.80379	-0.0221318	2.96794	2.84974	0.503594	-0.569904
anruf	2.83333	1.35	2.79334	0.0535933	2.60741	2.8321	-0.18047	-0.595705
anrufen	2.84211	1.20588	2.77401	0.0503046	2.27987	2.97732	-0.0707212	0.00450506
ansporn	3.27778	1.5	2.7952	-0.0195284	2.61556	2.84434	0.44223	-0.11691
ansprechen	2.71429	0.852941	2.78184	-0.007626	2.9025	2.81122	0.165022	-1.4028
anstehen	2.47368	-0.9	2.76304	0.0142285	2.36561	2.99449	-0.138742	-0.0498461
anteil	2.3125	0.3	2.75912	0.025537	2.46738	2.98344	0.106505	-0.27521
antrag	3.05882	0.3	2.78218	0.0087665	2.90308	2.78164	0.0927867	-1.1071
antworten	2.15789	0.970588	2.77627	0.0197194	2.7466	2.80257	0.656986	-0.988514
anwalt	2.89474	-0.2	2.76242	0.0100918	2.38655	2.97482	0.486097	-0.412149
anwidern	3.52632	-2	2.7649	0.0353743	2.24923	3.04059	-0.436945	0.711661
anzahl	1.70588	0.2	2.77485	-0.0377095	2.69476	2.86384	0.131615	-0.373543
apathie	3.33333	-1.6	2.79355	0.00545151	2.60064	2.96541	0.142952	0.0707256
appetit	2.72222	1.1	2.78796	0.0370422	2.62007	2.93647	0.836893	-0.639163
applaus	3.58824	1.8	2.75031	-0.0313395	3.38083	2.55194	0.295352	-0.0923123
aquarium	1.36	0.59	2.78266	0.0372421	2.38279	3.02221	0.451396	-0.179123
arbeit	2.83333	0.05	2.7685	0.0511507	2.68842	2.83362	-0.0750719	-0.415298
arbeiten	2.68421	-0.0588235	2.75627	0.04856	2.51358	2.89121	0.380701	0.00545464
arbeiter	2.22222	-0.235294	2.76711	0.0450303	2.52094	2.89542	0.297625	-0.143034
archiv	1.89474	0.45	2.79364	0.0326904	3.47695	2.56178	0.396481	0.415711
ärgernis	3.78947	-1.9	2.79833	0.00250999	2.87137	2.90401	0.43313	-0.37299
argwohn	3.44444	-1.3	2.78093	0.0217858	2.46417	2.94434	0.438668	-0.067118
arm	2.07692	0.266667	2.7754	-0.0135812	2.74841	2.83963	-0.507881	-0.350384
armee	4	-2.1	2.76455	0.0198034	2.11844	3.09954	-1.07996	1.13165
armut	3.33333	-1.95	2.78645	0.0495646	2.50674	2.90836	-0.579316	-0.168342
aroma	2.15789	1.4	2.76766	-0.0112115	2.19969	3.05323	-0.883655	1.36727
arroganz	3.61111	-1.9	2.80131	-0.0472604	3.05267	2.75398	1.29789	-0.456622
arsen	3.38889	-2	2.74272	0.0558829	2.47927	3.03194	-0.497347	0.0160011
arsenal	2.28571	-0.9	2.73758	0.0457046	2.35043	3.08196	0.155579	0.848196
aschfahl	1.89474	-1.9	2.77001	-0.00543892	3.08279	2.71279	0.233554	0.581653
aschgrau	1.63158	-1.4	2.77785	-0.0259864	3.24182	2.5921	0.626838	-0.423113
askese	2.625	-0.4	2.73726	0.0549777	3.51368	2.63088	0.895612	-0.723824
asket	2	-0.7	2.78168	0.00864837	3.8813	2.5032	0.679031	-0.302457
asozial	2.52632	-2.4	2.75942	0.0218515	2.2434	3.11874	0.47354	-0.0808245
asyl	3.38889	-0.3	2.72683	0.0879776	2.53009	2.93633	-0.610456	1.04788
atemnot	4.4375	-2.2	2.75501	0.018994	2.40503	2.99766	0.121639	-0.101141
atlas	2.33333	0.95	2.77318	-0.0403466	3.35171	2.63141	0.385577	-0.134157
atmung	2.47059	1.9	2.77317	0.0382775	2.37316	2.90769	-0.126699	-0.77294
atombombe	4.42105	-2.79412	2.73736	0.0494668	2.36031	2.92493	0.355255	0.381934
attentat	4.70588	-2.4	2.76677	0.0109286	2.92759	2.80419	0.490199	-0.58518
aufatmen	2.27778	1.5	2.73717	0.0312168	2.7328	2.80363	-0.143207	-0.209263
aufbau	2.28571	0.55	2.6908	0.0682224	2.70486	2.74543	-0.466076	-0.63049
aufbauen	2.42105	1	2.70243	0.0595093	2.15299	3.05047	-0.862474	0.146188
aufbruch	3.2381	0.9	2.75519	0.0381919	2.90701	2.66406	0.724647	-0.443227
aufenthalt	2.57143	0.764706	2.76256	0.024773	2.94749	2.72327	0.64964	-0.672429
auffordern	3	-0.117647	2.76584	0.0201442	2.73104	2.85765	0.848714	-0.179623
aufgabe	2.77778	0.411765	2.72835	0.0570654	2.53654	2.90005	-0.146614	-0.740641
aufgeben	2.21053	-1.47059	2.73067	0.0659897	2.51492	2.92587	-0.786347	-0.0529354
aufhalten	2.15789	-0.411765	2.74141	0.0394448	2.73072	2.83619	-0.286977	-0.166185
aufleben	2.88889	1.8	2.71546	0.0704863	2.31607	2.99626	-0.769956	0.723149
aufnahme	2.71429	0.676471	2.72671	0.0340178	2.30292	2.965	-0.426393	0.634631
aufnehmen	2.36842	1.02941	2.72926	0.0462347	2.2063	3.02533	-0.678352	-0.627913
aufpreis	2.70588	-1.4	2.77795	0.00867965	3.3381	2.63942	0.51242	-0.181852
aufsatz	2.38889	0.1	2.74634	0.0125463	3.39086	2.63454	0.893679	-0.792205
aufstand	3.94444	-1.2	2.77156	-0.00216933	3.1888	2.62408	-0.105822	-0.00135879
aufstieg	3.29412	1.8	2.77834	0.0444306	3.47944	2.57135	0.0864901	-0.936897
auftrag	2.82143	0.7	2.76792	0.0298077	3.17553	2.69172	0.067962	-0.604984
auftreten	2.71429	0.0294118	2.75737	0.0365591	2.68616	2.8618	0.708933	-0.597097
aufwind	2.61111	1.3	2.76393	0.0585295	3.14451	2.62852	-0.0714699	-0.588521
aufzucht	2.61111	0.3	2.78639	-0.017058	3.47693	2.51871	0.953792	-1.11997
august	2.21053	1.5	2.77936	-0.0281527	3.31782	2.65083	0.209585	0.114085
ausbaden	2.42105	-1.3	2.72291	0.0221068	2.65439	2.94941	-0.289444	0.462454
ausbau	1.63158	0.617647	2.6951	0.0216707	3.01739	2.68204	-0.513846	0.838826
ausbildung	3.38095	1.14706	2.74821	0.0436043	2.59965	2.90699	0.272401	0.00672181
ausblick	2.22222	1	2.74086	0.0539139	3.12603	2.77856	0.516772	-0.327189
ausbruch	3.47619	-0.7	2.75806	0.0071575	3.09081	2.71288	0.677684	-0.18991
ausdauer	2.23529	1.6	2.72658	-0.00814281	2.64474	2.82116	-0.510452	-0.76774
ausfall	3.05556	-1.2	2.7474	-0.0161176	3.00513	2.79383	0.149604	0.139837
ausflug	2.6875	1.5	2.75983	0.0582289	3.10961	2.74367	0.193532	-0.666387
ausgabe	2.33333	-0.264706	2.73121	0.0260309	2.80379	2.83107	-0.192573	-0.280445
ausgeben	2.5	-0.323529	2.73312	0.0393888	2.63093	2.89853	-0.177934	-0.562348
ausmaß	2.5625	-0.411765	2.74852	-0.0383884	3.09864	2.72722	0.445259	-0.533958
ausnahme	2.94444	0.205882	2.72957	0.0029834	2.43071	2.97336	-0.41286	0.134203
ausreden	2.26316	0.3	2.74349	0.00943012	2.67724	2.93268	-0.0330191	-0.0479449
aussage	2.22222	0	2.72188	0.033133	2.6401	2.93076	0.201305	-0.393412
aussetzen	2.05263	-0.676471	2.75068	-0.00154792	3.16053	2.7794	0.678525	-1.08754
aussicht	2.22222	1.47059	2.74172	0.0473012	3.45483	2.60998	0.0236192	-0.374938
ausstieg	2.88235	-0.5	2.7812	0.0133962	3.59425	2.59605	0.328881	-0.852752
auswahl	2.2381	0.705882	2.73565	0.0113076	2.72793	2.88505	-0.59608	0.306807
auswirkung	2.57895	-0.411765	2.78308	0.0441241	2.72058	2.84022	0.909226	-0.434005
auswurf	2.36842	-0.9	2.78092	0.00299043	3.42647	2.59341	0.236882	-0.290742
autark	3	0.6	2.76721	0.00959181	3.00892	2.74374	0.850252	-0.429144
autonom	2.94737	0.8	2.743	0.00388566	2.26176	3.04982	-0.0277862	0.666766
aversion	3.83333	-1.7	2.76931	0.0474052	1.89527	3.25353	0.115068	1.15991
baby	2.83333	1.9	2.72367	0.159192	2.83702	3.29835	-0.592149	0.757919
bach	1.77778	1	2.73425	0.0507347	2.56274	2.92925	0.0231816	-0.328774
bad	2.33333	1.2	2.74015	0.0692349	2.48019	3.00148	-1.3898	0.838026
bagger	2.45	0.36	2.75749	0.0363416	2.14573	3.11332	-0.0447564	0.0186251
bahre	2.78947	-1.6	2.73694	0.0631881	2.31696	3.042	-0.663228	0.864211
bakterie	3.5	-1.7	2.76317	0.0702029	2.40436	3.01951	0.549847	-0.362498
balkon	2.05556	1.35	2.75373	0.0713303	2.08313	3.13404	0.224629	0.0013718
ball	3.18	1.5	2.71792	0.0512417	2.16205	3.19156	-0.433599	0.683072
ballast	2.94444	-1.1	2.75705	-0.00302807	2.93912	2.90738	0.421963	-0.27485
ballon	2.27778	1.35	2.7469	0.0665606	1.86025	3.27634	-0.532263	0.940171
balsam	1.31579	1.3	2.70665	0.0708192	2.23734	3.09257	-0.815245	1.12349
baltikum	2.05556	0	2.76223	0.050634	2.56962	2.90791	0.186577	0.837533
banane	1.95	1.32	2.73342	0.03769	2.0914	3.14421	-0.610688	0.810967
bandit	2.57895	-0.95	2.75719	0.0474839	2.59138	2.93126	0.224649	0.324394
bank	2.27778	-0.235294	2.7529	0.0983216	2.35152	3.0857	0.557814	-0.188366
bankrott	2.78947	-2.3	2.7785	0.0566006	2.54623	2.91001	1.04016	-0.484714
banner	2.8125	0	2.74646	0.0383406	2.23025	3.0649	-0.0719322	0.583039
barbar	3.75	-1.05	2.75566	0.0475719	2.48727	2.99387	0.0349243	0.569179
bargeld	2.94118	1.8	2.77094	0.0271789	2.58955	2.93081	0.200179	-0.239614
barriere	3.33333	-1.3	2.7643	0.0623763	2.64571	2.93496	0.132465	1.12959
basis	1.72222	0.35	2.73456	0.083805	2.79952	2.93003	-0.769959	0.89508
bastard	3.83333	-1.5	2.78135	-0.00713511	3.19746	2.7407	0.642889	-0.297936
batterie	1.91	-0.14	2.76425	0.0577479	2.10075	3.18706	0.678403	-0.404955
bauen	2.33333	0.911765	2.69287	0.070532	1.7165	3.29736	-0.997592	-0.310571
bauer	1.83333	0.15	2.71184	0.0643551	1.96597	3.05039	-0.86438	0.385759
baum	1.5	1.5	2.68059	0.0777486	2.51282	2.93221	-0.942906	0.637461
bazille	3.5	-1.7	2.75999	0.0293448	2.58372	2.96661	0.798375	0.268552
beachten	2.89474	0.7	2.73555	0.0465199	2.76203	2.85899	0.122547	-0.949595
beamte	2.33333	-1.41176	2.72658	0.0537246	2.52201	2.94877	0.468886	-0.452405
beantragen	2.66667	-0.852941	2.75395	0.0299322	2.41064	3.02977	0.334174	-0.752346
beben	4	-1.2	2.70724	0.11425	1.69927	3.35318	-1.41714	1.13075
becher	1.71429	0.55	2.7569	0.0480273	2.58214	2.97775	-0.379526	-0.0305349
bedarf	2.35294	-0.264706	2.75055	0.0385819	2.73289	2.85582	0.0155138	0.431694
bedauern	2.52632	-1	2.71814	0.0471647	1.99385	3.18154	-0.390807	-0.671042
bedenken	2.72222	0.176471	2.74255	0.0711688	2.5138	2.98005	0.519165	0.112145
bedeuten	2.63158	1.02941	2.77204	0.0030457	2.26928	3.0615	0.0285736	0.0564418
bedeutung	2.85714	0.941176	2.79329	0.00987385	2.16351	3.03822	0.097783	0.127004
bedienen	2.21429	-0.5	2.73104	0.0700207	2.16051	3.16792	-0.741265	0.561094
bedingung	2.57895	-0.911765	2.75574	0.0970506	2.09166	3.07807	-0.0711034	0.169019
bedrohen	4	-2.02941	2.73589	0.0415303	2.0186	3.14512	-0.205262	-0.282492
bedürfen	2.31579	-0.294118	2.73782	0.0954291	2.71323	2.86196	0.00903072	-0.537192
bedürfnis	3.47619	0.382353	2.75997	0.0764588	3.31731	2.68163	0.229834	0.271804
beenden	2.66667	-0.558824	2.73341	0.0440442	2.35536	3.05348	-0.279405	0.81514
befallen	3.33333	-1.4	2.72846	0.0533257	2.33019	3.06138	-0.260777	0.369814
befangen	2.63158	-1.2	2.73847	0.0739518	2.43703	3.02899	-0.266322	0.361203
befehl	3.75	-2	2.72157	0.0939397	2.281	3.11572	-0.216291	0.329088
befinden	2.27778	0.323529	2.74026	0.065778	2.49265	2.93199	-0.361159	0.507331
befreien	3.22222	1.94118	2.74515	0.0745036	2.45505	3.04015	-0.333301	0.182404
befreier	2.83333	1.3	2.75599	0.0709739	2.46917	2.9816	0.310857	-0.11173
befreiung	3.38095	2.20588	2.7664	0.0813317	2.41213	2.9595	-0.0428614	-0.133315
befugnis	2.7619	0.7	2.76913	0.0871437	3.16056	2.75574	0.426403	0.129478
befund	2.9	-0.15	2.75865	0.0499106	2.89709	2.78923	-0.424009	-0.514671
befürchten	3.09524	-1.41176	2.74763	0.0909494	2.97869	2.79051	0.396251	-0.25738
begabung	2.625	2.2	2.74336	0.0832846	2.28535	2.99404	-0.383245	0.45645
begegnen	3.14286	1.38235	2.74184	0.0588099	2.11688	3.16439	0.0773267	0.40384
begegnung	2.78571	1.55882	2.76043	0.0647846	2.06369	3.15435	0.0306546	-0.727499
begeistern	3.5	2.14706	2.76055	0.0387824	2.80343	2.96095	0.546901	-0.0313199
begierde	3.72222	0.2	2.74975	0.0650631	2.28625	3.085	-0.0835112	-0.0107682
beginn	2.78947	1.3	2.75098	0.0784549	2.38355	3.06635	-0.591418	0.656705
begleiten	2.7619	1.23529	2.73765	0.0651133	2.46851	3.01421	-0.0851875	0.244402
begnadet	2.41176	1.7	2.73832	0.044326	2.41536	3.05174	-0.120158	0.0136733
begraben	3.55556	-2.1	2.73591	0.0649745	2.45103	2.99478	-0.363945	0.324097
begreifen	2.90476	1.08824	2.75348	0.0651047	2.60901	2.96456	0.378691	-0.682887
begründen	2.52381	0.382353	2.74129	0.0790581	2.36817	3.01085	0.041916	0.214276
begrüßen	2.38095	1.5	2.76162	0.0445498	2.94299	2.91276	0.271366	-0.0261463
behandeln	2.42105	0.382353	2.72714	0.053613	2.21753	3.07095	-0.501355	-0.327819
behandlung	2.83333	-0.441176	2.74367	0.0589238	2.1334	3.09028	-0.379191	-0.247379
behaupten	2.38095	-0.323529	2.72995	0.0659639	2.62625	2.92694	0.89121	0.0391343
behutsam	1.68421	1.2	2.72786	0.123759	2.78536	2.85999	-0.29762	-0.487737
beichte	2.82353	-0.2	2.73741	0.0871813	2.63624	2.93941	0.0920291	0.273336
beifall	2.94118	1.7	2.74295	0.0696122	2.45364	2.99324	-0.103009	0.320395
beihilfe	3.19048	0.5	2.74461	0.111524	2.49095	2.93446	-0.358163	-0.663007
beil	3.59	-1.64	2.71445	0.116053	2.25222	3.10227	-0.777163	0.950985
beileid	3.1875	-2	2.74098	0.099275	2.44448	2.96965	-0.79885	0.458109
beispiel	1.94444	0.30303	2.76606	0.0691077	2.81735	2.84957	0.166684	0.225524
beitragen	2.33333	1.08824	2.75972	0.0511987	2.41522	3.01074	0.553772	0.133711
bekennen	2.7619	0.382353	2.74193	0.0592744	2.4402	2.98222	0.252957	0.0867681
bekommen	2.10526	1.02941	2.73392	0.0681368	2.43136	2.94369	-0.0605056	-0.264054
belastung	3.59259	-1.64706	2.75814	0.0311601	2.64221	2.93329	0.129718	-0.206132
beleg	1.94444	-0.3	2.71926	0.100869	2.26617	3.18814	-0.606724	0.816838
belegen	2.28571	-0.0588235	2.72452	0.0703782	2.00845	3.2051	-1.05911	0.663389
beliebt	2.88889	2.4	2.75004	0.0729541	3.01254	2.78965	-0.31931	0.138291
belohnen	2.5	1.9	2.72179	0.0510917	1.92959	3.225	-1.05735	0.468742
beneiden	3.26316	-1.2	2.72414	0.0677527	2.21082	3.10736	-0.662612	0.769878
benzin	2.85714	-0.8	2.78704	0.0236605	2.69426	2.97354	0.140763	-0.289885
bequem	1.94444	1.7	2.73019	0.106024	2.32951	3.04282	0.221584	-0.249691
beraten	2.42105	0.823529	2.74273	0.0501899	2.47043	2.99628	-0.217156	-0.312376
berauben	3.72222	-2.2	2.71074	0.0750216	2.19236	3.10114	-0.539153	0.456198
bereich	1.77778	0.0294118	2.74392	0.0812192	2.754	2.9221	-0.0893186	-0.0388886
bereiten	1.94737	0.558824	2.74523	0.0679151	2.44082	3.003	-0.33355	-0.169603
bereuen	2.78947	-0.6	2.78477	0.000490523	2.01491	3.19165	-0.133245	0.326732
bericht	2.27778	-0.0294118	2.76222	0.0686554	2.95806	2.88989	0.484958	-0.340248
berichten	2.04762	0.558824	2.75309	0.0620123	2.61776	2.99145	0.136838	-0.357731
beruf	2.68421	0.6	2.76183	0.115542	2.58434	2.88988	-0.10114	-0.376333
berühren	2.89286	1.79412	2.75674	0.066766	1.91984	3.17704	-0.650847	0.192439
beseitigen	2.52632	-0.882353	2.73684	0.0935029	2.57649	3.02654	0.304037	-0.36494
besen	2.05	-0.25	2.69604	0.122773	1.7321	3.36225	-1.01872	0.674884
besetzen	2.66667	-0.617647	2.73794	0.0512666	2.98807	2.88343	0.792354	-0.469821
besteck	2	0.59	2.76911	0.0447072	3.37592	2.65549	0.825066	-1.07301
bestehen	2.78947	1	2.74053	0.0584774	2.35398	3.04312	-0.135374	-0.0307967
bestellen	1.89474	0.647059	2.74794	0.0360024	2.73616	2.91251	0.0269141	-0.267919
bestie	4.52941	-2.1	2.77067	0.0441141	2.98281	2.86779	0.24047	0.66664
bestimmen	2.47368	-0.470588	2.74859	0.0562375	2.74904	2.90036	0.53128	-0.657705
bestimmung	3	0.147059	2.76718	0.0622121	2.65996	2.88752	0.382431	-0.418953
bestreiten	2.68421	-0.970588	2.76065	0.0469113	3.01893	2.80958	0.623718	-0.556299
besuch	2.72222	1	2.7104	0.157605	2.69468	2.88208	-0.316993	0.0774373
besuchen	2.7619	1.44118	2.71477	0.124598	2.48411	2.97658	-0.444252	-0.980689
besucher	2	1	2.72561	0.121069	2.55301	2.88748	-0.218252	0.118049
beteiligen	2.42105	0.588235	2.74628	0.0717931	2.38637	3.03576	0.139218	-0.632322
betonen	2.33333	0.588235	2.73531	0.0487521	2.1334	3.11664	-0.56892	0.238546
betrachten	2.14286	0.676471	2.75348	0.0360723	2.82662	2.87739	0.348811	-0.603996
betrag	2.35	-0.15	2.75593	0.0603902	2.82453	2.90796	0.450755	-0.391801
betragen	1.89474	-0.382353	2.75136	0.0438303	2.53775	2.9792	-0.196517	-0.12974
betreffen	2.42105	-0.151515	2.76011	0.046247	2.91598	2.83381	0.320038	-0.163413
betrieb	2.11111	-0.235294	2.77124	0.065256	2.92561	2.86254	0.0529565	-0.244063
betrug	3.8	-2.05	2.76626	0.104461	2.56841	2.93365	-0.367052	-0.756805
betteln	3.11111	-1.5	2.74326	0.046796	2.64729	2.91692	-0.0529116	-0.356021
beule	3.2	-1.4	2.78251	-0.00875872	1.9506	3.21002	-0.746125	0.0447501
beutel	1.42105	0.6	2.786	-0.00412481	2.31519	3.01514	-0.0577184	0.0498576
bewahren	2.42105	0.882353	2.73824	0.0663168	2.4022	3.04843	-1.12221	0.395989
bewegen	2.63158	1.35294	2.73355	0.0841654	2.17651	3.14061	-0.695386	0.47808
bewegung	3.29412	1.61765	2.75479	0.0909936	2.13498	3.08537	-0.937608	-0.0141093
beweis	2.36842	0.6	2.74357	0.0787702	2.94109	2.85986	-0.158064	-0.159368
beweisen	2.7619	0.205882	2.71043	0.118553	2.31008	3.09538	-0.591983	-0.161132
bewerber	2.64706	0	2.75029	0.0726489	2.29891	2.99884	-0.447198	-0.0403822
bezahlen	2.53571	-0.529412	2.7383	0.0293373	2.51194	3.01726	0.201317	-0.253792
bezeichnen	2	0.323529	2.74891	0.0421531	2.97133	2.90489	0.551272	-0.567626
beziehung	3.66667	1.61765	2.77955	0.060387	2.54014	2.93598	0.432299	0.0882818
bibel	2.90476	0.5	2.71255	0.124491	2.33011	3.11572	-0.76257	0.931692
biber	1.89474	1	2.73799	0.115254	2.25621	3.04623	-0.140124	-0.296614
biene	2.38889	1.15	2.73442	0.104353	1.89501	3.2564	-1.01972	1.38967
bier	2.89474	0.7	2.77294	0.105949	2.24188	3.16454	-0.08302	0.491792
biest	4.1	-1.6	2.77571	0.0554952	3.3002	2.7362	0.13878	-0.342238
bieten	2.15789	0.176471	2.74753	0.0863647	2.58942	2.98421	-0.529019	0.13497
bikini	3.36	1.73	2.7751	0.122849	2.36754	3.03902	0.640385	0.285274
bilanz	2.43333	-0.705882	2.76941	0.0224949	2.73274	2.98033	0.734072	-0.35818
bild	1.88235	1.05882	2.74926	0.0884987	2.83035	2.85963	-0.578624	0.155082
bilden	2.84211	1.32353	2.72944	0.0687194	2.25106	3.11314	-0.770843	0.767277
bildung	2.55556	1.88235	2.75423	0.0766856	2.11469	3.10877	-0.582567	0.54199
billigen	2.22222	-0.4	2.75365	0.0783277	2.19657	3.14255	-0.308422	-0.311733
binden	2.68421	0.382353	2.738	0.0651393	2.22853	3.10888	-0.777944	0.73675
birke	1.42105	1.2	2.76136	0.0926864	2.62481	2.92263	0.509812	0.0850097
birne	1.72222	1	2.75513	0.0755124	2.0641	3.14073	-0.322583	0.801224
bischof	2.05263	-0.823529	2.78515	0.0611235	3.14395	2.66074	0.0809334	-0.116483
bitte	2.85714	0.65	2.7466	0.0995161	2.60164	3.00321	0.345283	-0.624338
bitten	2.61905	0.382353	2.74861	0.0814745	2.532	3.06156	0.14773	-0.196284
bitter	2.52632	-1.3	2.76379	0.0765329	2.60126	2.9662	0.946246	-0.863358
blase	2.21053	-0.7	2.68819	0.105023	2.18053	3.11961	-1.19775	0.745582
blei	1.89474	-0.617647	2.71445	0.116053	2.35806	3.11671	-0.738027	1.22478
bleiben	1.78947	0.823529	2.71185	0.102648	2.33044	3.0664	-0.601109	0.537302
blick	2.27778	1.26471	2.74623	0.108691	2.76077	2.97931	0.836022	-0.383713
blitz	3.90476	0.5	2.77331	0.0404596	3.27601	2.81459	0.813596	-0.622177
blondine	2.63158	0.6	2.74166	0.0562477	2.06489	3.12461	-0.815108	-0.229418
blume	1.6875	2.15	2.72085	0.11973	2.1423	3.0861	-0.68715	1.24405
bluse	2.41	0.68	2.7006	0.157909	2.80087	2.95237	-1.2713	1.41936
blut	3.66667	-0.882353	2.74695	0.12573	2.36388	3.04091	-0.310242	-0.0547582
blüte	1.91	2.32	2.7372	0.0918389	2.53887	3.01708	-0.465655	0.625849
blutig	4.35	-1.8	2.75958	0.10957	2.80558	2.91382	-0.00477616	0.141516
bluttat	4.27778	-2.8	2.76169	0.0773529	2.7792	2.9017	0.574723	0.219919
boden	1.55556	0.05	2.7248	0.0462508	2.13312	3.12567	-0.836712	1.31211
bodenlos	3.55556	-1.6	2.73924	0.0139153	2.44035	3.0315	-1.0602	0.898474
bogen	1.94737	0.8	2.74151	0.0484	2.19238	3.07899	-0.718685	0.865425
bohne	1.57895	0.65	2.72395	0.0606719	1.94316	3.16939	-0.978966	0.966322
bohrer	3.15	-0.15	2.76084	0.040516	1.9704	3.14924	-0.300433	-0.342883
bombe	4	-2.5	2.71492	0.0962355	2.28219	2.97479	-1.086	1.05938
bomber	4.25	-2.25	2.73452	0.0776297	2.25618	3.01703	-0.878549	0.211676
bonbon	2.125	1.7	2.75239	0.120881	2.05189	3.08822	-0.458178	1.05183
borste	2.75	-0.35	2.77094	0.0226107	2.64479	2.87797	0.736139	-0.958188
boshaft	3.94444	-1.9	2.77026	0.031293	3.10575	2.77724	-0.0484584	0.288416
botschaft	3.28571	0.735294	2.77785	0.0170901	3.58458	2.56965	-0.0775525	-0.438187
brauchen	2.78947	-0.235294	2.7264	0.0493326	2.68132	2.88337	0.0368232	-0.330432
brause	2.36842	0.8	2.69355	0.0967195	2.36183	2.99367	-0.0994593	-0.581078
braut	2.83333	1	2.73815	0.0492433	2.86391	2.8101	0.790797	-0.858929
brechen	3.14286	-1.32353	2.75686	0.0415741	2.54942	3.01719	0.18296	-0.819738
brennen	3.46429	-1.52941	2.75724	0.0382475	2.31379	3.11212	-0.293447	-0.0982441
brezel	2.23	1.64	2.7562	0.0360039	2.72456	3.00048	1.08826	-0.984807
brief	2.22222	1.5	2.77955	0.0945942	3.12711	2.79249	0.0756894	-0.64826
brigade	2.66667	-1.26471	2.7568	0.055759	2.28101	3.10598	0.432617	-0.0535178
brille	2.21053	-0.65	2.74487	0.0798085	2.14232	3.15184	-0.361289	-0.160599
brot	1.95	0.91	2.76922	0.0393831	2.59147	2.9177	0.454783	-0.384754
brücke	2.09	0.82	2.74228	0.14507	2.62977	2.91327	0.952111	-0.500043
bruder	2.22222	1.67647	2.76175	0.0817242	2.06991	3.13123	-0.459736	0.681596
brunnen	1.86	0.55	2.75696	0.0364051	2.26992	3.07319	-0.273808	0.482191
brutal	4.52632	-2	2.76074	0.0828749	2.52419	2.94394	-0.335875	-0.438954
buch	1.88889	1.91176	2.74562	0.162329	2.84116	2.77892	-0.601739	0.22896
buche	1.36842	1.15	2.7329	0.140461	2.45527	2.96895	-0.84164	0.937076
buddha	2.27	0.82	2.74337	0.034663	2.46347	2.96692	-0.25519	0.856689
bühne	2.83333	1.44118	2.73434	0.105826	2.03844	3.17619	-0.532535	0.892307
bulle	2.78947	-0.6	2.72531	0.0615007	2.01669	3.18586	-0.364401	0.239496
bullig	3.78947	-0.9	2.75524	0.0651286	2.62774	2.93575	0.0989575	-0.553886
bumerang	3.36	0.86	2.75411	0.0952866	1.86513	3.14007	-0.145116	0.23607
bündnis	2.44444	0.294118	2.76307	0.0861847	2.85208	2.87643	-0.299215	-0.0614181
bunker	3.45	-1.8	2.76527	0.0783608	2.4586	2.9434	-0.417773	0.0213848
bunt	2.21053	1.6	2.76445	0.0410188	2.6039	2.92727	-0.0816922	0.021471
bursche	2.15789	-0.529412	2.77153	0.02644	2.73216	2.87237	0.032608	-0.457851
bürste	2.05	0.23	2.75668	0.0864841	2.49148	3.00774	0.640378	-0.83299
busen	3.25	1.85	2.71086	0.153613	2.90045	2.90044	-1.07534	0.112802
butter	1.84211	0.6	2.76568	0.0428451	2.54348	2.93539	0.148861	0.0732701
chaos	4	-0.05	2.78848	-0.00421554	2.60696	2.90777	-0.288985	0.213609
charakter	3.42105	1.26471	2.78493	0.0159463	3.21433	2.70617	0.638577	-0.488766
charme	2.73684	2.3	2.78886	-0.0270896	2.60683	2.84221	-0.927076	0.980222
chef	3.05556	0.2	2.81837	-0.0130796	3.83538	2.47138	-0.277591	0.0679282
christus	2.61111	-0.117647	2.81337	-0.0107344	3.90372	2.49588	1.17222	-0.842074
dackel	2.77	0.27	2.73763	0.0257527	2.689	2.9137	0.198794	-0.718892
dame	2.27778	1	2.72217	0.0271094	2.28781	3.01018	-1.22184	1.18886
dank	2.27778	1.82353	2.76585	0.0495721	2.50797	3.04159	0.23905	-0.113028
danken	1.84211	1.91176	2.75247	0.0470757	2.38311	3.05449	-0.331235	-0.0637833
darlehen	2.80952	-0.7	2.74194	0.0311154	2.06239	3.17962	-0.37051	0.704385
darm	2.91	-1.14	2.7636	-0.0130443	2.43977	3.05629	-0.720268	0.312172
darstellen	2.52632	0.882353	2.76858	0.00138807	2.72853	2.89482	0.0720868	-0.224611
dasein	2.5	1.5	2.72219	0.0735173	2.31375	3.12445	-0.523555	0.458881
dauer	2.61905	-0.85	2.7248	0.0156055	1.89987	3.16815	-0.545722	0.652
dauern	2.04762	-0.235294	2.73117	0.014346	1.98465	3.21369	-0.933264	0.175005
daumen	1.75	0.45	2.70899	0.0244828	2.29144	3.05495	-1.25911	1.26347
debatte	3.14286	-0.911765	2.73389	0.0534548	2.31056	3.06015	0.63981	-0.793888
decke	1.59	1.36	2.75931	0.0316122	2.46015	3.04665	0.976661	-0.725253
deckel	1.86	-0.09	2.74852	0.0314474	2.59199	2.99997	0.259994	-0.682047
defensiv	2.47368	-0.6	2.75906	0.0728245	2.80524	2.93893	0.190113	0.480435
defizit	3.33333	-2	2.79651	0.0435832	3.10809	2.80525	1.20104	-0.225424
dekadent	2.26316	-2	2.76642	0.0154006	2.66432	2.98014	0.948654	0.348764
delikt	3.41176	-1.6	2.76145	0.0623553	2.57902	3.01377	0.759786	-0.312675
delle	2.33333	-0.9	2.73869	0.0155147	2.27073	3.05765	0.0063166	0.715501
demokrat	2.55556	0.235294	2.76429	0.0278354	2.40119	3.03841	0.940646	-0.738541
demokratie	3.26316	0.617647	2.77246	0.0335564	2.29073	3.07956	1.03878	0.16937
demut	3.04762	-0.9	2.75759	0.0864748	2.16853	3.09856	-0.632505	0.162636
denker	2.35294	1.8	2.77419	0.0477034	2.53302	2.9754	0.282584	-0.405854
derb	2.63158	-1.1	2.80028	-0.0186417	2.96386	2.81548	0.584145	-0.106162
dessert	2.17647	1.6	2.78716	-0.0129414	3.49839	2.72962	0.784367	-0.299543
detail	2.3125	0.2	2.75545	0.064185	2.23946	3.14517	-0.160924	0.106441
deutung	2.41176	0.5	2.83638	-0.0378611	2.23493	2.98992	0.0401154	0.0272372
diagnose	3.61905	-0.7	2.74521	0.0452791	1.78826	3.28241	-0.352587	0.240857
dialekt	2.6875	0.4	2.77568	0.0265491	2.52431	3.03732	0.963737	-0.284152
diamant	2.83333	1.7	2.76577	0.0108565	2.32145	3.12054	0.521859	0.526402
dichter	2.27778	1.58824	2.77085	0.0361557	3.04861	2.78065	0.34467	0.137805
dieb	3.5	-1.8	2.784	0.0408896	3.11461	2.80241	-0.770884	0.521226
diele	1.875	0.4	2.73454	0.0609737	2.03577	3.20742	-1.18746	0.950202
dienen	2.47619	-1.08824	2.74923	0.0463445	2.09484	3.16352	-1.02146	0.983943
diener	2.27778	-0.5	2.76441	0.0414029	2.01505	3.1923	-0.527285	0.69062
dienst	2.14286	-0.764706	2.78226	0.0072581	3.00624	2.88169	0.0478439	-0.51926
diffus	2.47368	-1.2	2.79312	0.0645613	3.51845	2.65225	0.276042	-0.467007
diktatur	4.29412	-2.5	2.79274	0.0544907	3.15399	2.65664	0.694296	-0.813279
dilemma	3.70588	-1.8	2.75595	0.030316	2.07808	3.13964	-0.527646	1.70114
ding	1.55556	-0.0294118	2.77297	0.0963229	2.26111	3.12261	-0.646182	0.455678
diplom	3.47059	1.8	2.75874	0.0232079	2.21402	3.08024	-0.314484	0.228995
diplomat	2.57895	0.9	2.76206	0.0204234	2.34995	3.05654	0.361781	-0.863848
dirne	2.52381	-1	2.76549	0.0365127	2.05404	3.15815	0.234404	0.911884
diskussion	3.36842	0.0294118	2.79154	0.00537346	2.41002	3.09937	0.990435	-0.436171
distel	2.15789	-0.55	2.76003	0.0180297	3.17363	2.85451	0.575944	-0.534172
dogge	2.57143	-0.95	2.76003	0.0166609	2.14987	3.13778	0.408701	0.0149129
doktor	3.42857	0.8	2.79323	0.0150948	2.70589	2.8486	0.31299	-0.739411
dokument	2.1	0.6	2.77437	0.0449632	2.4914	2.99676	0.46791	0.111363
dolch	4.05263	-1.3	2.74833	0.0131322	2.78413	2.8914	-0.700206	-0.0213225
dominanz	3.52632	-0.6	2.77616	-0.00890852	2.4884	2.97941	1.13033	-0.325012
donner	3.94737	-0.2	2.76351	0.0122479	1.99584	3.15719	0.237447	0.530102
dose	2	-0.18	2.70284	0.0661395	1.81738	3.23832	-1.18236	0.862265
dosis	3.2381	-0.7	2.7497	0.0378509	2.6203	2.99868	-0.410095	0.766566
dozent	2.57895	0.1	2.79592	-0.0371096	3.05379	2.84043	0.679965	-0.464015
drama	3.88889	0.1	2.75412	0.00558185	2.36619	3.01797	-0.970874	0.0866763
drängen	3.93333	-1.32353	2.769	0.0333917	2.16599	3.16519	-0.0563654	0.352654
drillen	3.16667	-1.7	2.75547	0.0355587	2.14821	3.14808	0.563823	-0.434233
dringen	2.78947	-0.823529	2.76714	0.0596225	2.05286	3.20098	0.0374013	-0.740325
droge	3.94737	-1.25	2.76705	0.00445886	2.27011	3.05328	-0.884241	0.340001
drohung	4.17647	-2.1	2.78578	0.0160173	1.98395	3.16335	-0.233982	-0.523836
duell	3.66667	-0.5	2.76654	0.0653391	1.90203	3.27583	-0.195782	0.290787
duft	2.38889	1.7	2.78808	0.00507477	3.3319	2.63915	-0.465253	0.817638
duften	2.44444	1.5	2.76729	0.0174109	3.03879	2.80262	-0.194468	0.372091
dummheit	3	-1.9	2.76595	0.0501253	2.46123	2.93405	0.0869347	-0.819844
dusche	2.1875	1.7	2.76924	-0.0118496	2.72418	2.86541	-0.404785	-0.249622
echse	2.65	0.3	2.78141	0.00305147	3.27074	2.7489	0.707494	-0.404066
effekt	3.31579	0.4	2.80803	0.0211622	3.6923	2.47113	0.8324	0.0661039
egoismus	3.72222	-1.1	2.78834	-0.00497746	2.7351	2.9157	0.609879	0.253591
ehe	3.19048	0.647059	2.71337	0.0974076	1.7063	3.41581	-0.964728	0.845477
ehelos	2.47368	-0.2	2.74333	0.0149768	2.13673	3.15838	-0.494237	-0.468538
ehre	3.09524	0.911765	2.75309	0.0598052	1.95896	3.24262	-0.757127	-0.433565
ehrgeiz	3.55556	1.5	2.80682	0.0119861	2.71037	3.01943	0.898146	-0.807084
ehrlich	2.11111	2.2	2.76791	0.0579689	2.32663	3.10044	-0.390172	-0.614992
ehrung	2.9	1.15	2.79117	0.0591302	2.06929	3.12549	-0.768393	-0.456405
eiche	1.72222	1.45	2.73689	0.0793104	2.60227	2.87791	-0.81928	0.525315
eid	3.52632	0.1	2.78078	0.0741083	2.84207	2.79856	-0.531131	0.709069
eidechse	2.82	0.32	2.76924	0.0224296	3.13081	2.74649	1.07857	-0.513943
eifel	2.38095	0.6	2.74027	0.0749956	2.61758	2.91065	-0.287663	0.48581
eifer	3.05263	0.8	2.77206	0.0634486	2.62583	2.8259	0.132713	0.0493971
eifrig	2.94737	0.8	2.79264	0.0666869	3.34799	2.64852	0.480982	-0.0666358
eigelb	2.33333	0.8	2.78382	0.0232347	2.74281	2.85156	-0.0857919	-0.382412
eigenart	2.5	0.3	2.77162	0.0322893	2.44744	2.97959	0.48441	-0.624786
eigentum	2.44444	1.2	2.76464	0.077305	2.38162	2.90883	0.652557	0.136166
eimer	1.64706	0.1	2.75263	0.057137	2.14608	3.04209	-0.688337	0.497995
einengen	3.5	-2	2.76192	0.0617162	2.10501	3.0992	-0.356326	-0.216385
einfall	3.05882	1.5	2.759	0.0347609	2.47791	2.90204	-0.361853	-0.619261
einfalt	2.55556	-1.2	2.76583	0.0313692	2.7824	2.794	0.323329	0.22233
eingehen	2.19048	0.0294118	2.75224	0.0577583	2.10311	3.12194	-0.662623	0.430899
einheit	2.23529	1.17647	2.76787	0.0926447	2.41771	2.93813	-0.19973	0.204859
einigung	2	1.5	2.79091	0.0666034	2.21201	3.01404	0.182922	0.278964
einklang	1.52941	1.9	2.7598	0.0639374	2.49088	2.95649	0.56645	0.416321
einladen	2.53333	1.67647	2.73533	0.0366234	1.99719	3.14553	-0.56343	-0.517355
einladung	2.6	1.64706	2.75658	0.0434516	1.96381	3.12094	-0.125014	-0.62882
einnahme	2.44444	0.4	2.73923	0.0453822	2.04799	3.11553	-0.730779	-0.451235
einsam	3.1	-2.2	2.72088	0.0828608	2.3753	2.98199	-1.03245	0.283635
einsatz	2.76471	1	2.76137	0.0261835	2.81304	2.84137	0.893277	-1.34101
einsetzen	2.73684	0.411765	2.75896	0.0347939	2.68187	2.9355	0.89644	-0.457624
einsicht	2.11111	1.09091	2.75139	0.0897	2.89636	2.78096	0.0198109	-0.788527
einstellen	2.2381	0.352941	2.76634	0.0215888	2.55817	2.94674	-0.0702275	-0.543617
einsturz	4.05882	-1.7	2.81442	-0.0209205	3.51599	2.61334	0.680171	-0.926438
eintracht	1.84211	0.441176	2.78244	0.0178822	2.96288	2.74698	0.635245	-0.516763
eintreten	2.14286	0.147059	2.76677	0.0450824	2.4053	2.99682	0.177604	-0.697644
eintritt	2.75	0.3	2.79434	0.0469611	2.88929	2.76611	0.981077	-0.558649
eis	2.78947	1.8	2.78909	0.00406462	3.32361	2.68486	-0.318864	-0.545253
eitel	3.05263	-1.1	2.74041	0.0634658	2.59482	2.87277	-0.0117082	-0.124058
ekel	4	-2	2.72998	0.0801955	2.24329	3.11886	0.359516	-0.265998
ekstase	4.5	2	2.75573	0.0375033	3.04234	2.7421	1.18784	-0.0768896
elend	4.1	-2.1	2.76409	0.0284621	2.22961	3.10153	-1.09939	0.617444
embargo	3.22222	-1.7	2.77269	0.0121338	2.12909	3.13132	0.0238648	0.759973
emotion	3.13333	0.7	2.77891	0.0123427	3.05888	2.87475	-0.259927	-0.143101
ende	2.80952	-0.6	2.75152	0.0101446	2.32931	2.96621	-0.651053	1.15507
enden	2.7619	-0.941176	2.75255	0.00997729	2.37728	2.98043	-0.925574	0.246042
endziel	3.80952	0.6	2.79909	-0.000951711	3.149	2.71881	0.226295	-0.911524
energie	3.47059	2.1	2.79489	0.038451	2.04259	3.23636	-0.027328	0.620019
engel	2.22222	2.15	2.75048	0.062166	2.25259	3.0692	-0.648886	0.744764
entdecken	3.2	1.73529	2.77213	0.0159152	2.9157	2.85124	0.601724	-0.709705
ente	2.41	0.91	2.76946	0.0166057	2.69994	2.85444	0.0152332	-0.0431663
entfallen	2.36842	-0.676471	2.7639	0.0133027	2.66324	2.89708	0.408228	-0.18907
entfernen	2.86667	-0.705882	2.78329	0.0108906	2.62903	2.92745	0.234529	-0.12867
entfernung	2.38095	-1.08824	2.79981	0.0162014	2.54706	2.91855	0.490784	-0.0899053
enthalten	2.19048	-0.352941	2.76348	0.0257995	2.7745	2.9094	0.0729624	-0.21558
entlassen	3.33333	-1.61765	2.76605	-0.00997311	2.86573	2.95062	0.350122	-1.28824
entsetzt	3.55556	-1.8	2.78945	0.00317901	3.92723	2.49348	0.996258	-1.02916
entstehen	2.10526	1.17647	2.77446	0.0178105	2.55649	3.01526	0.167447	-0.244208
entwurf	2.05263	0.6	2.80119	0.0172552	3.36443	2.63817	0.371696	-0.606152
entziehen	1.94737	-1	2.79151	0.00680963	2.79178	2.8906	0.792086	-1.01578
entzug	3.44444	-1.7	2.8122	0.0305256	3.25268	2.65025	0.499815	-1.16005
erbe	2.77778	1.1	2.75753	0.0527172	2.27699	3.01161	-0.275694	-0.0431141
erbeten	2.15789	0.0588235	2.75983	0.0506493	2.27788	3.0429	-0.287917	0.0912435
erbin	3.28571	0.8	2.78148	0.0541099	2.25624	3.13737	-0.384398	0.33886
erbitten	2.72222	-0.2	2.77173	0.0514027	2.55752	3.02036	0.43769	-0.450381
erbse	1.61905	0.6	2.79684	-0.0227903	1.92492	3.27278	-0.0872587	-0.403891
erdbeben	4.47059	-1.7	2.73759	0.0862776	1.91401	3.2562	-0.969212	0.164033
erdbeere	2.82	2.5	2.75717	0.0688497	2.20803	3.12487	-0.265957	0.773857
erde	2.44444	1.9	2.74687	0.0419955	2.11836	3.13915	-0.484093	-0.124028
erfahren	2.71429	1.23529	2.78377	0.0130675	2.57357	2.93935	-0.832803	0.21846
erfahrung	3.42105	1.73529	2.80502	0.0198956	2.42592	2.94445	-0.604935	0.409927
erfassen	2.38095	0.411765	2.78548	-0.0127374	3.01656	2.86691	0.439376	-0.834258
erfinder	2.66667	1.3	2.78573	0.0244425	2.50981	2.91304	-0.201515	-0.723159
erfolg	3.31579	2.1	2.79283	0.0238083	2.86388	2.81466	0.0506031	0.142132
erfolgen	2.52381	0.235294	2.77904	0.0163938	2.48556	2.97467	-0.397979	0.196933
erfordern	2	-0.970588	2.78983	0.00653513	2.45429	2.96233	0.0388487	-0.314987
erfüllen	2.94737	1.41176	2.76215	0.0735826	2.43019	3.01518	-0.239587	-0.297458
erfüllung	2.28571	2.05882	2.78339	0.0804107	2.36343	2.98679	0.495197	0.468353
ergänzen	2.2	0.764706	2.80019	-0.0205833	3.04846	2.86446	0.594051	-0.871508
ergeben	2.45	-0.529412	2.76151	0.0484924	2.15242	3.14569	-0.652134	0.461638
ergebnis	2.78947	0.735294	2.80066	0.00812491	2.47342	3.06578	0.456049	-1.14854
ergreifen	2.42857	0.147059	2.78946	0.0268577	2.50181	2.99888	0.424292	-0.789517
erhalten	2.05263	0.852941	2.7684	0.0241346	2.60222	2.9603	0.336991	-0.328141
erheben	2.09524	0.0882353	2.75405	0.0731467	2.00659	3.20531	-0.872118	0.84042
erinnern	3	1.35294	2.78785	0.0222503	2.31291	3.11931	-0.459874	-0.905723
erinnerung	2.94737	1.41176	2.7948	0.0348009	2.11509	3.09446	0.320943	0.447917
erkennen	2.80952	1.23529	2.78306	0.0155635	2.44463	3.02877	0.028667	-0.486178
erkenntnis	3.42857	1.76471	2.80206	0.0053391	3.25171	2.73504	0.703872	-0.658931
erlauben	1.89474	0.647059	2.73369	0.037909	2.2059	3.07979	-0.90686	0.658957
erleben	3.09524	1.73529	2.74631	0.0529889	1.87786	3.2617	-0.812374	-0.10299
erlebnis	2.83333	1.3	2.78735	0.0120594	2.71515	2.9778	0.336606	0.270669
erledigen	3	0.0882353	2.76701	0.0333853	2.11504	3.20073	0.0292969	0.219293
erleiden	3.73333	-1.94118	2.75794	0.0271104	2.24624	3.13678	-0.4576	0.819632
ermitteln	2.5	-0.294118	2.76909	0.0302908	2.39319	3.063	0.395846	-0.452014
ernte	2	1.2	2.78207	0.0102046	2.55734	2.87842	0.198191	-0.0149273
erotik	4.4375	2.3	2.78928	0.0523891	2.56137	2.98642	-0.189822	-0.230706
erreger	3.88889	-1.2	2.79466	0.0165393	2.16951	3.1266	0.481859	-0.25565
erreichen	2.52381	1.55882	2.77984	0.0263266	2.43076	3.01578	0.202922	-0.158433
errichten	2.15789	0.676471	2.78907	0.0237652	2.80933	2.88427	0.381337	-0.795316
errichtung	2	0.411765	2.80767	0.0297399	2.74253	2.88184	0.435526	-0.758786
ersaufen	3.42105	-2.4	2.73913	0.0482453	2.54749	2.97653	0.0632602	-0.361786
ersetzen	2.2381	-0.470588	2.77907	0.0075557	3.01583	2.8636	0.716816	-1.10245
erteilen	1.78947	-0.323529	2.76819	0.0308025	2.23488	3.10962	0.117323	-0.0677167
ertrag	2.31579	1.5	2.80391	0.00939418	2.9004	2.8774	0.450301	-0.749552
erwarten	2.66667	0.470588	2.78543	0.0127869	2.51861	2.98699	-0.23267	-0.180033
erwartung	3.42857	0.705882	2.80402	0.0187615	2.40069	2.97619	0.189413	0.0360131
erweitern	1.94737	1.17647	2.78413	0.0370911	2.33684	3.04018	0.42448	-0.469891
erwerb	2.68421	1.05	2.81674	0.00276876	2.75976	2.89681	0.11061	-0.180935
erwerben	2.26316	0.852941	2.77679	0.0374903	2.39777	3.00381	-0.0455686	0.0314571
erzeugen	2.57143	0.941176	2.83885	-0.0665809	2.9929	2.88737	-0.152525	-0.499341
erzeuger	3.05263	0.8	2.84968	-0.0701106	2.97425	2.86149	0.720004	-1.01718
erzeugnis	2.38095	0.470588	2.84815	-0.055688	3.23392	2.77077	1.11937	-0.8024
erzielen	2.47619	0.588235	2.78883	0.00561962	2.55436	3.04319	-0.276933	-0.72413
esel	2.73	1.05	2.68812	0.112945	1.79606	3.31623	-1.17898	0.99163
essen	3.52632	1.55882	2.77361	-0.0184161	2.88152	2.93005	-0.265387	-0.474853
essig	2.61111	-0.25	2.80318	-0.000833055	3.87834	2.51564	0.938043	-1.42376
ethik	3.2381	0.9	2.78378	0.0886943	3.41973	2.61181	0.580612	-0.00628876
eule	2.09	0.64	2.81788	-0.0728665	2.02994	3.16976	-0.80572	1.23186
euphorie	3.77778	1.4	2.85268	-0.0308954	2.17905	3.12921	-0.206744	0.923907
euter	2.36842	-0.25	2.8452	-0.0625942	2.48799	2.94634	-0.0999163	-0.269365
ewigkeit	2.22222	1.5	2.77423	0.0921642	2.47282	2.96459	0.450655	-0.531824
existenz	3.22222	1.6	2.81579	-0.0276976	3.93937	2.48653	1.33143	-0.895134
fabel	2.05263	1.45	2.72399	0.0718941	2.40513	2.97426	-0.910576	1.16868
fächer	2.14	0.68	2.7815	0.0234204			-0.259773	0.0189937
faden	1.8	0.2	2.74462	0.0285984	2.37091	3.03784	-0.969845	0.696546
fahndung	3.33333	-1.1	2.77141	0.0333495	2.36662	2.92847	-0.405754	-0.197893
fahne	2	-0.2	2.74872	0.0386064	2.26704	3.03579	-1.08531	0.924504
fahren	2.61905	0.970588	2.76548	0.0278052	2.43848	2.97453	-0.833301	0.368458
fahrer	2.47368	0.55	2.78066	0.0228637	2.38886	2.99218	-0.118931	-0.0648643
fahrrad	3	1.55	2.7921	0.0106001	2.73821	2.83423	0.0663398	-0.51838
fahrt	2.36842	0.941176	2.794	0.0173177	2.81648	2.8155	0.0611148	-0.633992
fall	2.83333	-1.09091	2.75891	0.0102303	2.61967	2.96202	-0.409662	0.142665
falle	4	-1.7	2.74287	0.0263872	2.24735	3.06897	-0.149802	0.443549
fallen	2.57895	-1.05882	2.74563	0.0229714	2.41821	2.99476	-0.132892	0.440103
fällen	2.09524	-0.705882	2.75652	0.0286662			-0.505699	-0.143775
falte	2	-0.45	2.75429	0.0239919	2.74836	2.81998	-0.488138	0.0519463
familie	2.27778	1.8	2.75899	0.0628852	2.05263	3.14141	-0.673435	0.71936
fangen	2.96429	-0.529412	2.75963	0.051848	2.30151	3.00272	-0.383238	0.816252
fantasie	2.88889	2.4	2.76148	0.0484074	2.58016	3.05018	-0.228015	0.126055
farbe	2.21053	1.6	2.75501	0.048585	2.39445	2.93839	-0.75897	-0.210052
fasan	2.05	1	2.73851	0.0490233	2.40757	3.05456	-0.83893	0.729197
faschismus	4	-2.73529	2.79944	-0.0252198	3.50947	2.57329	0.972645	0.280326
fassade	2.22222	-0.2	2.75917	-0.00877007	2.64337	2.92284	0.334148	0.456445
fassen	2.05263	0.0588235	2.76787	-0.0083216	3.07732	2.85063	0.288774	-0.56778
faust	3.21053	-0.823529	2.76491	-0.00908452	3.52775	2.53771	0.279483	-0.715749
feder	1.66667	1.3	2.75738	0.0457024	2.10833	3.12727	-0.941678	0.81685
fee	2.44444	2.3	2.7657	0.0902436	2.00068	3.25935	-1.19625	1.03871
fehde	3.22222	-1.45	2.73859	0.0609779	2.24421	3.04079	-0.873033	1.37835
fehlen	2.86667	-1.52941	2.73763	0.0590884	2.063	3.14675	-0.72634	0.384911
fehler	3.19048	-1.6	2.7528	0.0541468	2.10947	3.15353	-1.01346	0.286719
feiern	3.27778	2.08824	2.76898	0.0526205	2.09651	3.16791	-0.168206	0.510546
feiertag	1.94118	1.9	2.77431	0.0533018	2.67828	2.89504	0.652835	-0.177216
feigling	3.35294	-1.8	2.77414	0.103451	2.2265	3.04068	0.450326	0.0208193
feile	2.42105	0.2	2.74027	0.0749956	2.34261	3.05095	-0.438973	0.229477
feind	4.15	-2.14706	2.77941	0.0545137	2.846	2.81578	-0.3676	0.338578
ferien	2.29412	2.6	2.77087	0.0664893	1.9814	3.21125	-0.288165	0.52794
fernrohr	2.41	0.77	2.80688	-0.004794	2.32888	2.95571	0.407314	-0.158256
fernsehen	2.3	0.205882	2.75236	0.0565731	2.10235	3.11772	0.0287134	-0.133203
ferse	2.125	0.2	2.75471	0.0628023	2.3808	3.03983	-0.241284	0.0839655
fessel	4.05	-1.3	2.7685	0.00166924	3.13937	2.83545	0.106586	-0.582592
festlegen	2.36842	-0.441176	2.77144	0.016815	2.67998	2.96152	0.464317	-0.62131
festtag	2.75	2	2.79633	0.00520413	3.5711	2.58096	0.935693	-0.681225
festung	3.41176	0.1	2.80709	0.00817894	3.13818	2.69404	0.446407	-0.735559
fett	3.5	-1.5	2.80861	0.0142623	3.26586	2.68317	0.779521	-0.699035
feuer	3.72222	0.05	2.84506	-0.0510643	2.28467	2.96831	-0.27045	0.886693
feurig	4.15789	0.9	2.85104	-0.0249234	2.75937	2.83837	-0.251914	0.307448
fibel	1.94737	0.4	2.73715	0.0998846	2.58046	2.9595	-0.905407	1.08356
fichte	1.7619	0.85	2.77275	0.0608595	3.26845	2.64915	0.205539	-0.0154401
fieber	3.7	-1.8	2.76259	0.090647	2.39576	3.00106	-0.826296	0.837967
figur	2.52632	0.35	2.81194	0.0936561	2.71097	2.91263	-0.380557	0.57755
film	2.61111	1.5	2.76043	0.0629584	2.53172	2.95863	-0.646833	0.630088
filmstar	3.11111	1	2.78094	0.0241199	2.91897	2.83571	0.130373	-0.34204
filter	2.17647	0.1	2.77455	0.0484031	2.72791	2.8837	-0.0934577	-0.247099
finale	3.52381	0.9	2.75168	0.055816	2.19593	3.10881	-0.789517	0.977323
finden	2.52632	1.35294	2.7585	0.0446336	2.46043	2.95131	-0.87161	0.576022
finder	1.89474	0.75	2.77114	0.0405157	2.28779	3.00454	-0.293317	-0.133781
finger	2.10526	0.7	2.78347	0.0840782	2.256	3.05629	-0.659327	0.41771
firma	2.44444	0.25	2.7826	0.0430749	2.4679	2.92733	0.0322753	0.0911957
flagge	2.5	0.59	2.75665	0.0209723	2.4795	2.96923	0.277095	0.224532
flamingo	2.68	1	2.77111	0.0425808	2.15025	3.03933	-0.133939	1.37304
flamme	3.31579	0.6	2.73863	0.0281666	2.38798	2.95556	-0.510358	0.815409
flaute	2.11111	-1.05	2.72863	0.038997	2.75542	2.81483	-0.449505	0.745732
flegel	2.36842	-0.9	2.74143	0.0527058	2.30827	3.09268	-0.454579	0.91051
fleisch	3.05556	-0.441176	2.7739	0.0393774	3.16872	2.69437	0.384156	-0.0218283
fliege	2.15789	-0.95	2.76423	0.0630343	2.58199	3.01709	-0.419332	0.859379
fliegen	3.52381	1.67647	2.76297	0.0540799	2.55251	3.02815	-0.59826	0.785464
fließen	2.04762	0.911765	2.76377	0.0332484	2.91136	2.94142	-0.764788	0.376727
floß	3	0.68	2.77233	-0.0148502	2.83314	2.85189	-0.715419	-0.21359
flüchtling	3.21053	-1.20588	2.75937	0.106667	2.74409	2.87505	0.0851585	0.142772
flughafen	3.47619	0.848485	2.76145	0.0874413	2.51428	2.95377	-0.113734	-0.590282
flut	3.61905	-0.8	2.7777	0.0949713	2.57829	2.91105	-0.411283	-0.195516
fohlen	2.36842	1.4	2.74483	0.0300883	2.0764	3.09185	-1.039	0.564327
folge	2.6	-0.15	2.76333	0.0338792	2.40076	2.98474	-0.71406	0.594985
foltern	4.44444	-2.8	2.77058	0.0254861	2.68764	2.85652	-0.212318	-0.65125
fordern	2.73684	-0.882353	2.7785	0.0151957	2.44718	2.95231	0.251746	-0.815737
forderung	2.95238	-0.852941	2.78662	0.0286281	2.19433	2.99321	-0.0161535	-0.0928655
form	2.22222	0.352941	2.78975	0.0210803	2.61665	2.8858	-0.63146	0.122796
forscher	2.66667	1.08824	2.79897	0.00681347	2.8494	2.72733	0.017856	-0.00606021
forschung	2.80952	1.05882	2.81112	0.0188976	2.65929	2.76381	-0.15546	-0.879611
fortsetzen	2.33333	0.852941	2.78131	0.0182102	3.28267	2.70811	0.65648	-1.15462
fortuna	2.66667	2.2	2.79202	0.0509487	2.42064	2.96945	0.0436533	0.263861
foto	3.26316	0.9	2.78384	0.00621367	2.31205	2.88714	-0.771947	0.305539
fracht	2.6	0.3	2.79165	0.00563617	3.05316	2.7224	1.15014	-0.520424
fragen	2.38095	0.676471	2.7732	0.0230565	2.50812	2.97013	-0.592623	0.204331
fraktion	2.26316	-0.764706	2.80281	0.00448529	4.31301	2.38504	1.19278	-1.0762
frau	2.5	1.4	2.75854	0.0198426	2.87568	2.74348	-0.720772	-0.499604
fräulein	3	-0.352941	2.81819	-0.0175355	2.39344	2.98762	0.495674	0.529704
fraulich	2.5	1.5	2.75844	0.0408025	2.94264	2.78434	0.083875	-0.0868377
freier	3.44444	-1.1	2.78416	0.0476789	2.28127	3.0573	-0.414841	0.495524
freiheit	4	2.8	2.78577	0.0831743	2.79456	2.82252	-0.374283	0.292964
freitod	3.77778	-2	2.79358	0.0304524	2.91512	2.75999	0.226791	0.423804
freizeit	2.88235	2.4	2.80854	0.0249012	3.34574	2.67278	0.969153	-0.532721
freude	3.41176	2.7	2.82169	-0.0431382	2.54408	2.87816	-0.487176	0.287379
freudig	2.94444	1.9	2.83057	-0.0226751	2.99027	2.75896	-0.228694	-0.0386161
freudlos	2.36842	-2.2	2.82506	-0.054948	2.78479	2.83298	0.191282	-0.196821
freuen	3.10714	2.20588	2.82738	-0.0389899	2.48056	2.95542	-0.51363	0.159652
freund	2.05263	2.55882	2.84843	-0.0510793	2.99328	2.75245	-0.0706374	0.17911
frevel	3.44444	-1.7	2.76057	0.0552107	2.66426	2.87151	-0.0582538	0.37077
friede	1.4	2.4	2.77295	0.0516473	2.47536	2.99069	-0.767955	0.774729
frieden	1.61111	2.52941	2.77024	0.0445908	2.56193	2.9963	-0.758363	0.758987
frist	3.19048	-1.2	2.81276	0.0118192	3.58904	2.59845	0.334717	-0.37565
frisur	2.71429	0.75	2.78348	0.113291	2.75604	2.8783	0.119245	0.490729
froh	2.27778	1.8	2.79998	0.00669578	2.30255	3.03434	-0.372578	0.0442937
fromm	2.3	0.4	2.78975	0.0210803	2.84634	2.82807	-0.310191	-0.0297975
front	3.5	-1.64706	2.79879	0.0145512	3.21148	2.66018	0.154842	-0.617461
fuchs	3.5	-0.18	2.80714	-0.00329404	3.79701	2.49797	0.145516	-0.24424
fühlen	3.47368	2	2.75314	0.0662115	2.32079	3.04479	-1.07731	0.702126
führung	2.44444	-0.470588	2.80833	0.0665333	2.12325	3.02287	0.251683	-0.94669
füllen	2.10714	0.529412	2.7352	0.112526	2.46438	2.99318	-0.623093	0.336893
füller	2.32	0.73	2.75038	0.107585	2.35162	3.00311	-0.0729709	-0.392579
fund	2.66667	1	2.7952	0.0102602	2.86742	2.79607	-0.571826	-0.290125
funke	3.10526	0.65	2.77642	0.072506	2.62029	2.80385	0.252985	0.126905
fürchten	3.85714	-1.64706	2.76536	0.0800174	3.09373	2.68227	0.191317	-1.12296
fusion	2.57143	0.8	2.76008	0.115802	1.9246	3.22256	-0.123459	1.01667
futter	2.36842	0.85	2.79028	0.0182382	2.70088	2.85045	0.60035	-0.566097
gabel	2.11111	0.3	2.72647	0.0596506	2.46797	3.00469	-1.0883	0.480356
galgen	4.11765	-2.2	2.75871	0.00882538	2.15035	3.15483	-1.10916	0.357843
galle	2.82353	-1.6	2.74596	0.0110829	2.01328	3.19833	0.149267	-0.161761
ganove	3.65	-1.4	2.76195	0.0208512	2.18966	3.06667	-1.14548	1.65864
garaus	3.33333	-1.75	2.76974	-0.0235273	2.94333	2.8498	0.47093	-0.164844
garten	1.61111	1.8	2.77329	0.0153699	2.52235	3.01934	0.152635	-0.0690297
gas	3.38095	-1.47059	2.79081	-0.0388781	3.02329	2.86608	-0.515405	0.212875
gast	2.27778	1.41176	2.80008	-0.0431452	3.25949	2.7912	0.0775377	-0.414465
gatte	3.04762	0.7	2.76962	0.00698844	2.60454	2.93858	0.46197	-0.616358
gauner	3.6	-1.35	2.74788	0.0164953	2.12923	3.09663	-0.64809	0.64085
gebein	2.72222	-1.15	2.74023	0.0801698	2.25592	3.11621	0.0665566	0.888991
gebet	2.71429	0.75	2.74297	0.0784206	2.285	3.13118	-0.378686	0.00275954
gebiet	2.31579	0.1	2.75855	0.0843656	2.75593	2.91763	-0.0953587	-0.0810252
gebot	2.77778	0.2	2.75017	0.0494206	2.44378	2.9958	0.0660256	-0.253859
geburt	4.17647	1.9	2.77025	0.0884837	2.86246	2.82512	-0.565294	-0.360115
geburtstag	3.14286	1.91176	2.78329	0.050896	3.43942	2.65622	0.790605	-1.17953
gedanke	2.61111	1.5	2.75209	0.0496167	2.3887	3.03702	0.388608	0.0940264
gedenken	2.73684	0.588235	2.75947	0.0481374	2.49641	3.00381	-0.159004	0.238239
gedicht	2.94737	0.7	2.76739	0.0386077	3.23387	2.72141	0.499646	0.340579
geduld	1.82353	2	2.7608	0.010788	2.71337	2.87538	-0.61207	0.0274411
gefahr	4.38095	-1.8	2.7765	0.0258061	2.7623	2.88677	-0.442271	0.452705
gefallen	2.39286	1.52941	2.7478	0.027004	2.39441	3.05813	-0.21727	0.1388
gefühl	3.11111	2.20588	2.76416	0.0642125	2.84926	2.85941	-0.986118	-0.377142
gegend	1.94444	0.3	2.76782	0.0361932	2.44507	3.0277	-0.279393	0.283478
gegensatz	3.06667	0.0294118	2.76194	0.023819	2.86545	2.9281	0.96837	-0.426977
gegenteil	2.7619	-0.0294118	2.75923	0.0477192	2.37885	3.08958	0.717796	-0.585978
gegner	3.61905	-1.4	2.77325	0.0312248	2.19743	3.14384	-0.580798	0.219364
gehalt	2.77778	1.1	2.75722	0.0384392	2.68689	2.96834	-0.0525174	-0.638466
geheim	3.15789	-0.6	2.74985	0.0830307	2.19726	3.11573	-0.56445	0.661993
geheimnis	3.80952	1.11765	2.76723	0.053002	2.63462	2.99181	-0.536803	0.622028
gehen	2.31579	0.411765	2.74879	0.050859	1.7443	3.36958	-1.10633	0.650601
geheul	3.7	-1.6	2.80499	-0.00947871	2.21754	3.10208	0.0785262	0.180931
gehirn	3.27778	1.5	2.77842	0.0608672	2.34163	3.06165	-0.05283	-0.488601
geier	3.17647	-0.5	2.77516	0.0481442	1.96881	3.22743	0.202948	0.399863
geisel	4.35	-2.2	2.71877	0.0929884	2.40317	3.05548	-0.705218	0.770164
geist	2.83333	1.1	2.79748	0.00546319	3.05639	2.86246	0.109897	-0.419609
geiz	3.61111	-1.6	2.82318	-0.0148756	3.13851	2.87728	1.22248	-0.939407
gekicher	3.11111	0	2.77018	0.054758	2.86052	2.82819	0.687318	-0.349954
gelaunt	2.55556	0.1	2.73536	0.0238459	2.59684	2.99218	-0.308335	0.0739936
geld	2.94444	1.6	2.78589	0.00308949	2.91157	2.80985	0.0258268	0.120212
geldgier	3.83333	-1.2	2.79968	0.0208504	2.51294	3.02641	0.425408	-0.0770304
gelenk	2.31579	0.05	2.76692	0.0571925	2.55704	3.01493	0.422712	-0.765228
geliebte	3.77778	1.5	2.76147	0.0469044	2.82372	2.89795	-0.491129	0.434722
gelingen	2.57895	1.67647	2.75056	0.0699326	2.13648	3.15567	-0.64163	0.675718
gelten	2.05263	0.294118	2.76583	0.0160874	2.73709	2.89669	-0.304438	-0.170433
gemein	3.9	-1.9	2.74928	0.0505137	2.30532	3.09462	-0.978651	0.461395
gemeinde	2.05556	0.441176	2.73848	0.0451419	2.16164	3.08114	-0.887754	0.348677
gemetzel	4.33333	-2.3	2.76441	0.000743138	3.00125	2.90192	0.804168	-1.08118
gemse	1.85714	0.7	2.73501	0.0606955	2.26706	3.08344	-0.661526	0.183833
gemüse	1.82	1.32	2.72548	0.0943438	2.40722	3.11418	-0.70987	-0.160794
general	2.83333	-1.35294	2.75388	0.0326506	2.14563	3.16247	-0.0819929	0.531534
genießen	2.13333	2.32353	2.763	0.0273786	2.50335	3.10939	-0.380772	0.534561
genosse	2.7619	-0.794118	2.76331	0.00609453	2.59071	3.03283	0.684148	0.0537447
gerede	3.05	-1.1	2.749	0.0403588	2.03707	3.21055	-0.276005	0.746777
gericht	3.42857	-0.939394	2.78478	0.0379467	2.84559	2.92634	0.567773	-0.15195
geruch	2.68421	0	2.7799	0.0724388	2.61451	2.90074	0.264416	-0.311729
gesang	2.05	1.85	2.73485	0.0829783	2.33945	3.09969	0.156958	0.665829
geschehen	2.52381	0.264706	2.75319	0.0351132	2.24272	3.13467	-0.591756	0.732897
geschenk	3.47059	2.3	2.78757	0.040792	3.07798	2.7737	0.129703	-0.574177
geschichte	2.71429	0.764706	2.77144	0.0357605	3.1535	2.7201	-0.787846
geschrei	3.94118	-1.5	2.78598	0.0249924	2.97141	2.81303	0.320166	-0.218741
gesetz	2.68421	-0.9	2.76991	0.0180897	3.28949	2.84823	1.01509	-0.224392
gesindel	3.11111	-1.4	2.7284	0.0661375	2.40699	3.0167	-0.615084	-0.0965667
gestalten	2.13333	1.41176	2.76271	0.00996717	2.9858	2.83353	0.148313	-0.270343
gestaltung	2.47619	1.14706	2.77924	0.015278	2.86786	2.82224	0.640852	-0.654456
gestank	3.58824	-2.1	2.78156	0.0329555	3.08989	2.75027	0.694784	-0.868334
geste	2.11111	1.05	2.7899	-0.0138498	2.58787	3.03767	0.0155094	-0.659807
gestehen	3.14286	-0.0588235	2.75987	0.0321557	2.32391	3.09125	-0.244132	0.232572
gesund	1.63158	2.7	2.75138	0.0468097	2.80228	2.90391	-0.0527884	0.508685
gesundheit	2.23333	1.97059	2.75882	0.0667742	2.9188	2.80938	0.534623	-0.177168
gewalt	4.38095	-2.7	2.75872	0.0310069	2.70407	2.95176	-0.34863	-0.58387
geweih	2.62	0.09	2.75916	0.083819	2.51269	3.02158	-0.221568	0.185442
gewicht	3.33333	-0.970588	2.77411	0.0617299	3.30145	2.69359	0.42585	-0.313619
gewinn	3.88235	2.1	2.7694	0.0672018	2.31928	3.11013	-0.731529	0.202977
gewinnen	3.21053	1.67647	2.75691	0.0600251	2.34339	3.03556	-0.438193	0.0237212
gewissen	3.31579	0.7	2.76547	0.0407415	2.85848	2.95194	0.0786571	-0.187769
gewitter	3.63158	0.6	2.77394	0.0572243	2.65765	2.94558	1.02162	-0.405401
giebel	2.15789	0.2	2.73963	0.0876411	2.42273	3.08687	-0.908035	0.443925
gierig	3.94737	-1.5	2.80478	0.0576186	2.74759	2.94996	-0.245559	0.146106
gift	4	-2.5	2.80661	0.0498712	3.51336	2.58567	0.103703	-0.408174
giftgas	4.22222	-3	2.79984	0.0118357	3.79361	2.52833	0.676955	-0.416939
gigant	3.78947	0.35	2.79368	0.0185664	2.73014	3.00015	-0.0937426	0.714413
giraffe	2.82	1.36	2.78672	0.0347259	2.42136	3.00017	0.795287	0.276299
girlande	2.91	1.36	2.76457	0.0190046	2.2106	3.05336	-0.0385057	0.0331687
gitarre	3	1.91	2.78682	0.0270393	2.47196	2.96251	0.634206	-0.720663
gitter	2.61905	-0.7	2.79086	0.0396826	2.67969	2.94118	1.14524	-0.526639
glauben	2.63158	1.08824	2.71477	0.0520382	2.17589	3.10621	-0.845355	-0.336459
globus	2.32	0.86	2.76714	0.00328965	2.53566	2.97279	-0.418402	0.719625
glocke	2.41	0.64	2.76102	0.0408089	2.38425	3.0657	-0.0799733	-0.00559747
glück	2.93333	2.61765	2.75621	0.128107	2.84598	2.90369	0.501792	-0.266542
gnade	2.25	1	2.74709	0.0163549	2.28422	3.09561	-0.490481	1.00703
gold	2.5	1.4	2.78062	0.0121047	2.5991	2.96331	-0.36261	0.496539
gott	2.5	1.5	2.80572	0.00587672	2.52743	2.95823	0.665608	-0.633658
grab	3.77778	-2.3	2.80057	-0.00548422	2.68268	2.93255	-0.752355	-0.121325
granate	4.0625	-2.5	2.77311	0.00451307	2.377	3.04198	0.00739593	0.495143
grandios	3.44444	2.2	2.78696	-0.00998479	3.23664	2.76038	-0.0331224	0.880547
gras	1.59	0.77	2.80124	-0.0330085	3.06652	2.87525	-0.693835	0.415916
gratis	2.61111	1.5	2.80338	0.00126794	3.11999	2.8083	0.710988	-0.635956
grausam	3.88889	-2.2	2.72903	0.0449168	2.69125	2.91036	-0.541947	0.301758
greifen	2.13333	0.0882353	2.77612	0.0437359	2.7031	2.91092	0.14467	-0.0260919
grenze	3	-0.2	2.80306	-0.0236367	3.22277	2.79677	0.928661	-1.19367
greuel	3.875	-2.15	2.81959	-0.0469373	2.2284	3.11573	0.391398	-0.432846
grinsen	3.21053	0.9	2.75544	0.0612565	2.27432	3.13351	-0.254976	-0.196436
großmacht	3.71429	-1.85294	2.78461	-0.018559	3.195	2.74231	0.719265	-0.211467
grube	2.52381	-0.95	2.76431	0.103298	2.16338	3.07597	-0.433595	0.469862
grund	2.31579	0.5	2.80514	-0.00711525	2.71469	2.89987	0.13236	-0.604496
gründen	2.31579	0.970588	2.75721	0.0647287	2.33789	3.05833	-0.190451	0.151568
grundlage	2.2381	0.558824	2.77574	0.00879027	2.30038	3.01535	-0.286928	0.282407
grundstück	2.03333	0.764706	2.8075	-0.00409	3.56887	2.58441	1.28979	-0.863287
gründung	2.47368	0.705882	2.77846	0.0715568	2.20083	3.04893	0.0942814	0.121153
gruppe	2.38889	0.5	2.79554	-3.26041e-06	2.4126	3.01406	0.158103	-0.205024
gruselig	3.73684	-1.5	2.75507	0.0930488	2.35294	3.05066	0.0622461	-0.895057
gummi	2.33333	0.45	2.79202	0.0352676	2.19368	3.13529	0.11391	-0.0492354
gurgel	2.72222	-1.45	2.78015	0.0076107	2.54522	2.90757	0.590022	-0.471779
gurke	1.61905	0.8	2.79033	0.0221483	2.65634	2.90635	0.786366	-1.08884
gurt	1.95	0.5	2.81726	-0.0112211	2.87907	2.79096	-0.0431461	-0.870159
gürtel	2.23	-0.05	2.7607	0.0818529	2.75872	2.84148	0.338566	-0.956997
gutartig	1.94444	2	2.79551	0.0563897	3.02266	2.73766	0.580757	-0.949828
guttun	1.57895	2	2.79676	0.0976256	2.33105	2.9932	0.802057	-0.811627
habgier	3.72222	-1.7	2.79528	0.0499397	2.36837	3.06521	0.301025	-0.485888
hafen	2	1.15	2.75088	0.0652638	2.47278	2.96375	-0.719246	0.429005
hafer	1.47368	0.75	2.76605	0.0603222	2.5621	2.89334	-0.767717	0.817268
haftung	2.84211	-0.9	2.7885	0.0530282	2.8482	2.80583	0.859857	-0.148153
hahn	2.23	0.41	2.75342	0.0636435	2.14745	3.13763	-1.05898	1.08633
hai	3.33333	-0.5	2.76056	0.152849	2.58177	3.0527	-0.0393905	0.804995
halbtot	2.78947	-2	2.7741	0.0186076	3.03418	2.74007	0.740468	-0.414344
halle	2.05556	0.2	2.7329	0.054228	2.20114	3.11589	-0.70572	0.561173
halunke	3.5	-1.4	2.75994	0.0634362	2.27427	3.05197	0.593829	0.31603
hamster	2.41	0.86	2.771	0.0135346	2.78448	2.83008	0.099317	-0.392915
hand	1.77778	1.20588	2.77204	0.033746	2.67083	2.95106	-0.236847	0.231545
handikap	3.11111	-1.3	2.78862	0.0418425	2.68987	2.88386	0.898532	-0.0571206
hängen	2.52632	-0.823529	2.76255	0.0798153	2.19912	3.15731	-0.367053	0.328564
hantel	2.5	-0.27	2.74804	0.0401051	2.62386	2.91732	-0.236918	0.118473
harfe	1.5	1.45	2.77164	0.0462508	2.6437	2.87663	-0.296397	0.74413
harmonie	1.76471	2.5	2.77432	0.0378709	2.11816	3.15591	-0.343283	0.934886
hase	2.82	1.64	2.70468	0.120664	2.0994	3.14465	-1.1205	0.880922
hassen	4.44444	-2.5	2.7599	0.013951	2.84971	2.93187	0.394719	-1.01867
haube	2.15789	-0.1	2.69359	0.111178	2.1258	3.0963	-1.24553	0.72901
haus	1.83333	1.26471	2.73993	0.0202047	3.11275	2.72168	-0.0464247	-0.192526
hausfrau	2.27778	0	2.74924	0.0200237	3.0815	2.73766	-0.129637	0.162145
haushalt	2.0625	-0.1	2.75095	0.0310112	2.96246	2.85509	-0.0656741	-0.273913
hebel	2.25	0.35	2.7136	0.116212	2.13541	3.19045	-1.04113	1.05938
heben	2.14286	0	2.72386	0.111916	1.96266	3.22867	-1.27974	0.905117
hefe	1.82	0.32	2.74641	0.10681	2.47759	2.96527	-0.876804	0.576047
hehlerei	3.44444	-1.4	2.74762	0.0859838	2.18132	3.15171	-0.436448	0.505918
heilfroh	2.27778	2.2	2.77107	0.0594291	2.4378	2.93127	0.00961511	0.385735
heilung	2.35294	2.6	2.76532	0.0936901	2.03088	3.10444	-1.01549	-0.517325
heimat	1.8125	1.7	2.75737	0.0730246	2.49069	2.95437	0.137096	-0.0308453
heimkehr	2.72222	1.2	2.76586	0.0901197	2.52548	2.97453	-0.235574	-0.680976
heirat	3.27778	1.05	2.77954	0.0628879	2.5048	2.9618	0.234143	0.0255022
heiraten	3.78947	1.38235	2.76416	0.0569436	2.31757	3.06531	-0.445123	-0.289901
heißen	2.14286	0.617647	2.75782	0.0528377	2.4428	3.08968	0.349357	-0.367861
heiter	2.65	1.8	2.76967	0.0759136	2.55564	2.95786	-0.0255922	-0.50944
held	3.5	2.1	2.77283	0.0462346	2.78463	2.90179	-0.716606	0.741546
helfen	3.09524	2	2.75702	0.0525373	2.60983	2.89835	-0.643185	0.342369
helfer	2.42105	1.9	2.76967	0.0484194	2.6716	2.85099	-0.492745	0.173292
hemd	1.95	0.68	2.77691	0.0473584	2.72317	2.95584	-0.633982	0.142037
hemmnis	3	-1.7	2.7827	0.0306476	2.79144	2.93498	0.201008	0.445672
henker	4.23529	-2.35	2.77941	0.0782579	2.58075	2.89363	0.365508	-0.52802
henne	2.05882	0.25	2.75935	0.0559763	2.23706	3.05367	-0.813029	0.372136
herbst	1.65	1.1	2.80816	-0.000417602	3.30765	2.71407	0.990375	-0.304894
herd	2.64	0.91	2.78101	0.0727153	2.52216	3.03006	-0.408492	-0.368139
herde	2.38889	0.35	2.7494	0.067975	2.16496	3.15438	-0.102873	0.505926
hering	2.15789	-0.05	2.78295	0.115371	2.09219	3.18056	-0.478362	-0.125475
heroisch	2.89474	0.7	2.78944	0.0515039	2.6827	2.90044	0.23077	-0.358875
herr	2.55556	-0.294118	2.80618	0.0414464	2.56955	2.9738	-0.183244	-0.880004
herrschen	3.28571	-1.91176	2.78319	0.0234818	2.70816	2.93107	0.457866	0.109163
herstellen	2.05263	0.676471	2.77072	0.0340052	2.54124	2.96329	0.0192493	-0.234656
herzlos	2.26316	-2.5	2.80066	-0.0247625	3.045	2.791	0.90032	-0.329907
hetzen	3.94737	-1.4	2.78671	0.00923196	3.09004	2.81945	1.00583	-1.34715
hetzer	3.83333	-1.95	2.80189	0.00429041	2.92095	2.82655	1.2517	-0.955615
heucheln	3.88889	-1.9	2.78736	-0.00135513	2.31728	3.03861	0.114132	-0.0807992
heulen	3.85	-1.7	2.79396	-0.00747964	1.96868	3.2055	-1.16072	0.22841
hexe	3.14286	-0.7	2.77703	0.0368198	3.10514	2.8039	1.3634	-0.704537
hilflos	4	-1.8	2.76707	0.0383588	2.86604	2.83521	-0.357877	0.164844
himbeere	2.5	1.95	2.74745	0.0993411	2.03685	3.13412	-0.399912	-0.041343
hirse	1.61111	0.4	2.7445	0.116552	2.20438	3.12031	-0.280812	-0.0562832
hirte	2.21053	0.85	2.78041	0.0741987	2.60515	2.95088	0.126739	-0.714673
hitze	3.78947	-0.75	2.79143	0.0485592	3.16052	2.82352	0.849188	-1.09265
hobby	2.875	2.2	2.7628	0.127261	2.14864	3.13052	-0.46169	-0.286336
hobel	2.11765	0.3	2.7208	0.0872122	2.1878	3.03789	-1.15882	0.938538
hochmut	3.27778	-1.4	2.76827	0.083328	2.37202	2.98443	0.0809882	-0.203466
hochschule	3.38095	0.794118	2.75961	0.0697578	2.45068	2.92442	0.142367	-0.652785
hoffen	2.39286	1.64706	2.76314	0.0640992	2.6525	2.90388	0.30698	0.263824
hoffnung	2.61111	2.2	2.78685	0.0629335	2.50982	2.89336	0.144784	0.211012
holen	2	0.176471	2.73685	0.0523609	1.8761	3.21069	-1.14411	0.599502
honig	1.5625	1.8	2.77077	0.0621313	2.5554	2.9603	-0.795136	1.18957
horde	3.2	-1.2	2.76408	0.0447649	2.27754	3.04567	-0.00494577	0.464302
hormon	3.25	0.15	2.77396	0.0299915	2.16798	3.02953	-1.13322	1.09412
hornisse	3.73	-1.86	2.78296	0.0348744	2.7171	2.92552	0.86129	-0.66129
horoskop	2.88889	-0.1	2.7893	0.00441082	2.82475	2.84459	0.80327	-0.424427
horror	4.38889	-2.15	2.80708	0.0297814	2.21424	3.02562	0.249535	-0.858657
hose	2	0.77	2.71066	0.111971	1.9655	3.19912	-0.954947	0.194064
hotel	2.5	1.15	2.77186	0.031979	2.43828	2.96256	-0.101034	-0.352292
huhn	2.43	-0.09	2.7741	0.151786	2.22937	3.07933	-1.19286	0.118677
human	2.05	1.9	2.75761	0.100074	2.14506	3.16231	-1.15079	0.199039
hummer	2.55	-0.09	2.76664	0.0446855	2.12991	3.07011	-0.229209	0.53588
humor	3.8125	2.15	2.77756	0.088178	1.97794	3.0943	-1.20763	1.13464
humorlos	2.26316	-2.1	2.77222	0.0401198	2.29474	3.02423	-0.300713	0.547002
hunger	3.63158	-0.6	2.77738	0.072663	2.19853	3.00719	-0.386276	0.421531
hupe	3.45	-0.82	2.76856	0.126332	2.34617	2.94337	-0.641345	0.137909
hure	3.77778	-1.3	2.77322	0.126377	2.17605	3.0443	-0.168827	0.279134
hypnose	3.16667	0	2.7333	0.118394	2.24874	3.06699	-0.396683	0.799413
hypothek	3.05556	-1.6	2.78154	0.0737699	2.85369	2.87804	0.680992	-0.130515
ideell	2.47368	1.2	2.76039	0.0513679	1.96082	3.29924	0.191611	0.65265
idiot	3.17647	-2	2.78319	0.0554595	3.28243	2.68605	0.304421	0.133437
idylle	1.82353	2.5	2.73161	0.126208	2.28674	3.04767	0.119814	1.03774
igel	2.55	0.73	2.75543	0.0636603	2.48683	3.0671	-1.02052	0.51581
iglu	2.68	0.64	2.78328	0.113485	2.31521	3.03703	-0.176133	0.912981
illegal	3.52632	-2	2.75231	0.0526345	2.22101	3.19606	-0.277433	0.0143819
imker	2.16667	1	2.77042	0.0630303	2.77749	2.82556	0.0175986	-0.440292
import	1.84211	0.55	2.79813	0.0246422	2.85058	2.72626	0.094448	0.291142
impuls	3.63158	1	2.78293	0.00113991	3.08716	2.67949	0.0317256	0.234741
industrie	2.52381	-0.647059	2.79799	0.0128642	2.73745	2.94067	0.811568	0.102051
inferno	4.27778	-1.8	2.79358	0.0188258	2.19991	2.98368	-0.532273	1.02875
inhalt	2.25	0	2.76814	0.0485006	2.63052	2.86159	-0.297985	0.095729
initiative	3.31579	1.41176	2.79276	0.058623	2.31263	3.09161	0.955285	-0.304914
insekt	3	-0.45	2.76778	0.0730252	3.10314	2.77684	0.559575	-0.0630464
insel	2.16667	2.05	2.71849	0.0932725	2.41252	3.03553	-0.390794	0.534421
instinkt	3.52632	0.7	2.79588	0.0541581	3.40595	2.63538	1.00965	-0.710494
instrument	3.31579	1.17647	2.79319	0.0308878	2.83155	2.89974	0.47958	-0.237689
intensiv	3.89474	1	2.7731	0.0703116	2.93527	2.87172	-0.184528	0.567695
interesse	3.19048	1.61765	2.77962	0.0156795	2.8804	2.93846	0.585971	-0.345768
intim	3.78947	1.3	2.7807	0.0667831	2.4519	2.98618	-0.7447	0.598851
intrige	3.875	-2.2	2.7887	0.0510575	2.73763	2.862	0.528083	0.208959
irre	3.77778	-1.5	2.78086	0.0615631	2.32512	2.95711	0.749288	0.501013
irrlehre	3.33333	-1.6	2.76875	0.0533392	2.24008	3.02553	0.781722	-0.728934
irrsinn	4.125	-2.1	2.76805	0.0941094	2.5238	3.03239	0.381582	0.220972
irrtum	3.22222	-1.05882	2.79512	0.0867363	2.43235	2.93479	0.0728941	-0.674083
islam	3.05556	-0.05	2.76618	0.00099981	2.78388	2.89736	-0.624519	0.510326
kabel	2.25	-0.3	2.72168	0.0788238	2.52988	2.92379	-1.0775	0.509553
kaffee	2.27778	1.4	2.77281	0.0537594	2.77264	2.93062	0.746874	-0.365051
kakao	1.52941	1.65	2.74785	0.0360316	2.36095	2.95767	0.519391	0.0730855
kaktee	2.36	0.27	2.7624	0.0564925	2.95888	2.81167	0.570772	-0.727535
kaktus	2.42857	0.5	2.79816	-0.00412418	4.04063	2.42596	1.0936	-0.838299
kalorie	2.84211	-0.8	2.77927	0.0290963	2.08423	3.17457	0.13519	0.242236
kamel	2.27778	1.1	2.74377	0.044116	2.51223	2.93122	-0.835784	0.423187
kamera	3	1.5	2.75881	0.0231704	2.32725	3.00106	-0.349672	-0.860332
kamerad	2.4375	1.5	2.76469	0.021919	2.35596	3.00788	0.537406	-0.0374268
kamin	1.5	1.65	2.76961	0.0457649	2.3317	3.09286	-0.211838	0.254408
kamm	1.91	0.23	2.7605	0.0232781	2.84396	2.86754	-0.280363	0.616986
kammer	2.05263	-0.823529	2.76175	0.0258586	2.63011	2.8992	-0.127199	0.384457
kanal	2.19048	-0.6	2.75319	0.0168753	2.3979	3.00672	-0.947271	1.06257
kandidatur	2.8	-0.352941	2.77934	0.0383212	2.58335	2.90642	1.08532	0.0281339
känguruh	2.95	1.18	2.8066	0.11006	2.11743	3.0749	0.849067	0.272029
kanne	1.68421	0.6	2.75281	0.0296792	2.4843	3.00691	-0.507657	0.474115
kanon	2	0.7	2.77013	0.0254861	2.13925	3.11615	-0.745211	1.40417
kanone	3.91	-1.77	2.75598	0.0171636	2.14843	3.1098	-1.11608	1.21027
kante	2.61111	-0.5	2.76224	0.0266255	3.00292	2.7655	-0.108002	-0.053129
kanzel	1.94737	-0.85	2.76879	-0.0047067	3.41846	2.7308	0.58472	-0.924574
kanzler	2.44444	-1.02941	2.7779	-0.00623426	3.25314	2.73215	0.276287	-0.459586
kappe	2.05556	-0.1	2.76712	0.0234573	3.02483	2.76574	0.196397	-0.0924929
karaffe	1.95	0.41	2.77642	0.0156519	2.66041	2.86873	0.638196	0.188774
kargheit	2.58824	-1.4	2.7859	0.0620627	3.07129	2.75197	0.78439	-0.508184
karriere	3.17647	1.9	2.78022	0.0497497	2.97224	2.8266	0.589594	-0.00251555
karte	2.36842	0.8	2.77741	0.0216839	2.94631	2.80735	0.382943	-0.79495
kartei	2	-0.5	2.79079	0.0334735	2.85244	2.85402	0.14382	-0.308975
karton	1.84211	0	2.79552	0.0354399	2.72563	2.89391	0.0915107	0.126256
kasino	2.47368	0.5	2.75247	0.065779	2.33242	3.09916	0.535643	-0.156397
kasse	2.33333	-0.15	2.76779	-0.00406698	3.40109	2.78805	0.800941	-0.365106
kassette	2.09	0.41	2.78293	-0.00566853	3.44499	2.68151	0.979651	-0.710742
kastanie	2.14	0.91	2.77272	0.0208578	2.74497	2.90691	0.132952	-0.0410469
kater	2.61111	1	2.77183	0.0357554	2.68539	2.88347	0.365988	-0.865652
kauf	3	0.558824	2.74365	0.056702	3.46912	2.59524	0.0618474	-0.342949
kaufen	3.15789	0.823529	2.73647	0.0508544	2.85927	2.82766	-0.217603	-0.959103
kegel	2	0.35	2.74634	0.0640189	2.38478	3.03817	-0.67673	0.329662
kehle	3.21053	-0.15	2.72998	0.0801955	2.13248	3.17215	-0.378845	0.382777
kehren	2.2	-0.558824	2.76076	0.0567804	2.27862	3.11144	-0.659383	-0.254764
keks	2.36	1.91	2.78107	0.0461593	3.48419	2.66121	1.00073	-0.417015
keller	2.72222	0	2.76939	0.0306542	2.44082	3.00185	-0.441567	-0.431685
kennen	2.36842	1.11765	2.76447	0.0312997	2.40742	2.99756	0.218391	0.121014
kenntnis	2.22222	1.14706	2.79422	0.013658	3.4508	2.63582	0.758843	-0.184676
kerbe	2.55	-0.2	2.7636	0.0612094	2.56295	2.94374	-0.0935963	-0.397562
kerker	4.05882	-1.9	2.79366	0.0337102	2.79112	2.81243	0.466347	-1.69513
kerze	1.64706	1.5	2.80755	-0.0110525	3.10922	2.77004	0.918878	-0.583273
kette	2.83333	0.45	2.77725	0.0380733	3.00146	2.72231	0.610961	-0.577249
ketzer	3.77778	-1.45	2.80755	-0.0110525	3.22455	2.78606	1.30311	-1.94513
kichern	2.96296	0.7	2.77357	0.0530739	2.78215	2.90148	0.40331	0.465437
kiefer	1.84211	0.6	2.78488	0.0729697	3.09391	2.68923	0.170452	0.16236
kiesel	1.61111	0.5	2.72364	0.115337	2.63013	2.99816	-0.486088	1.19292
killer	4.29412	-2.4	2.76715	0.0621312	2.49552	2.97651	-0.184483	-0.00410189
kind	2.44444	1.8	2.78995	0.061032	3.31593	2.71179	0.131014	-0.0462692
kiosk	2.04762	0.8	2.79403	0.0378638	4.99682	2.23231	0.848657	-0.904532
kirsche	2.73	2.18	2.79193	0.0424506	2.9937	2.80334	0.64925	-0.738485
kissen	1.64706	1.65	2.77423	0.0357798	3.19406	2.85095	0.881402	-0.456452
kiste	1.88889	0.45	2.78289	0.0368003	3.54434	2.66675	0.476534	-0.285944
klage	3.47059	-1.55	2.74875	0.0419734	2.65753	2.92457	-0.57705	0.238891
klang	1.57895	1.3	2.76014	0.0601276	2.3751	3.05253	-0.0906729	0.353452
klarheit	2.23529	2.2	2.77013	0.0629152	2.75522	2.81196	-0.0471914	-0.318409
klassik	3.05263	0.7	2.78082	0.0266786	3.44317	2.76772	0.739619	-0.430073
klaue	3.45	-1.2	2.7079	0.0538056	2.08535	3.11678	0.220922	-0.178251
klauen	3.63158	-2	2.71766	0.0449061	2.12698	3.13014	-0.14812	-0.0482939
klee	1.38889	1.8	2.74173	0.0819746	2.04497	3.25373	-0.71837	0.846523
klette	2.26316	-0.9	2.76287	0.0366163	2.92047	2.79892	0.738776	-0.391628
klima	2.21053	0.25	2.75376	0.0641324	2.45618	2.98762	-0.487644	0.931757
klingel	2.73	0.14	2.74732	0.0886693	2.48074	2.98844	0.0728924	0.771372
klinke	1.91	0.23	2.76107	0.0994009	2.62723	2.92196	0.447553	-0.382107
klippe	3.38889	0.1	2.76343	0.0620953	2.63267	2.9639	0.716409	-1.0028
klischee	3.38095	-1	2.77395	0.060708	2.49472	3.06077	-0.211638	0.825905
kloster	1.83333	0.0588235	2.77214	0.00701664	3.40815	2.6552	0.196939	-0.26166
klugheit	2.8125	2.3	2.7726	0.116487	3.19031	2.71055	0.276789	-0.948211
knabe	2.15789	0.55	2.73194	0.0745277	2.37643	2.99139	-0.819274	0.241934
knausern	2.10526	-1.2	2.7275	0.0591182	2.41788	3.02556	0.323193	-0.785624
knebel	3.95	-1.55	2.7255	0.0856091	2.10298	3.17075	-0.658798	-0.18816
knebeln	3.72222	-1.5	2.72995	0.074709	1.98616	3.21153	0.0942189	0.213448
knochen	2.95	-0.86	2.75928	0.0369711	2.60253	2.94727	-0.228219	-0.754707
knospe	2.17647	1.65	2.77918	0.00699923	3.09747	2.77423	0.334216	-0.294327
koalition	2.28571	-0.617647	2.78598	0.0162421	3.13886	2.80538	0.860007	-0.251985
kobold	2.47368	0.6	2.75716	0.0504676	2.40382	2.88329	-0.49384	0.81781
kobra	3.63158	-0.8	2.76177	0.0496059	2.4166	2.95902	0.149111	0.311283
koffer	2.31579	0.7	2.78398	0.0438147	2.79534	2.72788	0.82285	-1.18624
kohle	2.55556	0.15	2.73898	0.0439455	1.97368	3.11103	-0.183058	-0.781277
kohlrabi	2.09	0.09	2.76059	0.0612142	1.97704	3.1063	0.225083	0.174175
kollaps	4.22222	-1.9	2.78351	-0.0120017	3.30786	2.68892	0.1824	-0.236433
kollege	2.61905	0.705882	2.75618	0.0540002	2.05573	3.17884	-0.343757	0.328088
kollektiv	2.89474	0	2.79027	0.0521901	3.03368	2.76989	1.08885	-1.29241
komet	3.4	1.1	2.7619	0.0479574	2.28692	2.95894	-0.119586	0.248631
komfort	1.82353	2	2.78581	0.0257427	2.82912	2.72461	0.166754	-0.376869
komik	3.05556	1.45	2.77613	0.0651657	2.48864	2.95323	0.324766	-0.658206
komisch	2.57895	0.7	2.78441	0.0326071	2.80486	2.77116	-0.136893	0.337588
komitee	2.66667	-0.823529	2.7699	0.0649115	2.01993	3.12524	0.57339	0.497605
komma	1.94118	-0.35	2.76475	0.0360246	2.41325	2.9811	-0.100338	0.863313
kommen	2.63158	1.11765	2.75326	0.043707	2.26354	3.03699	-0.325878	-0.990449
kommission	2.05263	-1	2.78517	0.0334838	2.11951	3.16729	1.05823	-0.0308021
kommode	1.82	0.64	2.75097	0.0287917	2.39579	2.96192	-0.772106	1.09952
kommunist	2.89474	-0.617647	2.78869	0.0539747	2.81735	2.90022	0.546458	-0.644941
kompaß	2.55	0.68	2.78623	-0.0112524	3.28943	2.69758	0.537919	-0.152973
komplize	3.44444	-1.1	2.77937	0.0245466	3.24054	2.75783	0.958342	-0.437575
komplott	3.70588	-1.9	2.77707	0.0239851	2.73578	2.80773	0.891836	-0.421109
kondom	3.45	0.91	2.7613	0.0178667	2.31944	2.96509	-0.251245	0.722168
konflikt	3.66667	-1.6	2.78222	0.0543165	3.14674	2.72644	0.917094	-0.78727
konkurrenz	3.26316	-1.05882	2.80826	-0.00618087	3.11904	2.79747	1.47905	-0.92737
konkurs	3.29412	-1.8	2.80166	0.00275529	2.95848	2.7265	0.636526	-0.558785
konsequenz	3.47619	-0.558824	2.7738	0.0476413	3.12355	2.81173	0.936567	-0.300714
kontakt	2.77778	1.4	2.7871	0.0245379	3.26794	2.6623	0.922257	-0.850205
konto	3.33333	0.5	2.78358	0.0195521	2.31084	2.98178	0.322208	-0.708851
kontrolle	2.68421	-1.02941	2.77349	0.0271197	2.51103	2.96631	0.733395	-0.972372
kopie	1.94444	0.05	2.79491	0.0510594	2.43617	3.0145	-0.0671124	0.462652
koran	3	-0.25	2.77783	0.0147546	2.35244	3.03248	-0.605597	0.241957
korrupt	3.42105	-1.9	2.81073	0.00655144	3.06996	2.69136	1.33426	-0.429799
kosmetik	2.17647	0.3	2.78333	0.0454337	2.82375	2.92637	1.00732	-0.452657
kosten	2.95238	-1.52941	2.77686	0.0119976	3.33341	2.66559	0.10924	-0.444662
kraft	3	1.38235	2.79835	0.0188184	3.48044	2.53457	0.723364	-0.674918
kraftlos	2.72222	-1.6	2.78521	-0.00322992	3.24817	2.67216	0.667136	-0.286543
kralle	2.68421	-1	2.75849	0.0249595	2.61729	2.93412	0.0274545	-0.505639
krank	3.36842	-2	2.79112	0.0579001	2.81609	2.87547	0.492123	-1.044
krankheit	3.76667	-1.73529	2.78458	0.0762013	2.94006	2.78164	1.12276	-0.881229
kreativ	2.94444	2.6	2.79052	0.0519615	2.89959	2.81763	0.650081	-0.12636
kredit	3.27778	-1.23529	2.78265	0.0546573	2.90107	2.86224	0.319888	-1.05232
kreide	2.09	-0.32	2.76098	0.0554018	2.56959	2.9796	0.0458773	-0.0187514
kreis	1.88889	0.382353	2.79964	0.021977	3.35826	2.71023	0.2681	-0.249906
kreisel	2.86	0.68	2.73374	0.0909013	2.70577	2.94424	0.130219	0.250887
krieg	4.57143	-2.9	2.80453	0.0811597	3.37167	2.70624	0.208187	-0.169608
kriegen	3.19048	-0.5	2.78224	0.0521566	2.78378	2.9365	0.123924	-0.774608
krimi	3.26316	0.6	2.79236	0.0828852	2.41243	3.07606	0.442121	-0.274963
krise	3.61905	-1.9	2.74908	0.106099	2.63602	2.99171	-0.107975	-0.325713
kritik	3.42857	-0.8	2.80466	0.0814552	3.30544	2.71913	0.981308	-0.790489
krokodil	4	-0.95	2.77346	0.0367384	2.48832	2.99547	0.5846	0.0837442
krokus	1.9	1.4	2.80293	-0.0031618	3.08508	2.72306	1.07465	-0.569894
krone	2.55556	1.15	2.76795	0.0277803	2.39015	2.98893	-0.287728	0.116203
kruzifix	2.80952	0.6	2.81685	0.0534593	3.80902	2.49169	1.66051	-0.583749
kuchen	2	1.6	2.75994	0.0965535	2.58879	2.90146	-0.00905608	-0.244965
kugel	2	0.45	2.76116	0.0948587	2.49094	2.91991	-0.707684	0.891144
kuhle	1.8	-0.05	2.7485	0.118745	2.24376	3.02666	-0.861577	0.913244
küken	3.05	1.77	2.76733	0.0860191	2.78154	2.91003	0.0191185	-0.207451
kult	2.83333	-0.1	2.77948	0.0242924	2.8179	2.79807	-0.0980208	-0.179223
kultur	2.42105	1.5	2.79276	0.0593209	2.63281	2.80025	0.0038134	0.0400399
kummer	3.6875	-1.9	2.7723	0.0293425	2.37667	2.95656	-0.527021	0.151697
kümmern	1.85714	1.32353	2.75222	0.0977293	2.42688	2.95269	0.724137	-0.630028
kumpan	2.1	1.15	2.77482	0.0151187	2.52096	2.95112	-0.237209	-0.537167
kunde	2.3	0.35	2.75844	0.0249405	2.29117	2.95931	-0.864881	0.475425
kündigen	2.89474	-1.08824	2.75888	0.0861137	2.60666	2.92956	0.244029	-0.996234
kunst	2.44444	1.82353	2.79716	-0.00999749	3.05462	2.75995	0.389127	-0.554485
künstler	2.88889	1.79412	2.76419	0.0588268	2.8635	2.85699	0.520137	-0.517401
kuppe	2.22222	0.05	2.78031	0.0278122	2.50385	2.89174	-0.00571677	-0.511899
kürbis	2.36	0.5	2.78971	0.0697451	3.52155	2.62933	0.296163	0.0220506
kurort	2.19048	0.75	2.81073	0.0594753	2.52911	2.87086	0.641252	-0.77139
kurve	2.82353	0.05	2.78168	0.0477456	2.4482	2.8641	-0.00104392	0.583004
küssen	3.17857	2.61765	2.75514	0.088163	3.2351	2.81789	0.0371322	-0.874688
kutsche	2.45	1.27	2.78731	0.0147249	3.38759	2.63043	0.607827	-0.136934
labil	3.05	-1.5	2.7338	0.0668391	2.02316	3.22033	-1.27795	1.43175
lächeln	2.35714	2.29412	2.74049	0.0238094	2.30148	3.09151	-0.472875	-0.346792
lachen	2.83333	2.64706	2.73662	0.0167189	2.26191	3.09358
ladung	2.76471	0.15	2.75556	0.0322095	2.139	3.08674	-0.966074	0.81418
lage	1.83333	-0.0588235	2.73898	0.0286722	2.17538	3.10003	-1.2884	1.49881
lager	2.11111	0.1	2.75769	0.0198578	2.17475	3.08043	-1.05318	0.553487
laken	1.89474	0.45	2.73773	0.0439725	2.39243	3.04269	-0.666387	0.199112
lampe	2.14286	0.85	2.74153	0.0129447	2.31773	3.02112	-0.140825	0.431265
landschaft	2.84211	2	2.77932	-0.00742776	3.31269	2.67225	0.182869	-0.0404622
lanze	2.61905	-0.55	2.76498	-0.0246837	2.76344	2.94467	0.451851	-0.0434802
larve	2.73684	-0.4	2.7608	0.0180299	2.27695	3.01092	-0.101488	0.316583
last	3.38889	-1.67647	2.77347	-0.0352763	3.14827	2.81225	-0.259304	-0.38026
laster	3.22222	-1.05	2.77019	-0.0136078	2.86058	2.89831	0.282958	-0.34367
latein	2.26316	-0.15	2.75912	0.025537	2.17543	3.12641	0.0345525	0.237886
laube	1.75	1.3	2.68004	0.0759021	1.97026	3.15215	-0.650972	-0.0504498
lauer	2.47619	-0.6	2.71908	0.0261611	1.79073	3.20339	-0.426803	0.633646
laufbahn	2.27778	1	2.72093	0.0513863	2.36505	3.01707	-0.00194624	0.142139
laufen	2.04762	0.764706	2.71997	0.0379765	2.41639	2.96944	-0.47833	0.62827
lauge	2.35	-0.4	2.71389	0.0298392	2.1884	3.07656	-1.16795	0.702559
laune	3.15789	0.6	2.70011	0.032338	2.02629	3.12327	-1.07039	1.17043
launisch	3.22222	-1.9	2.75006	0.022422	2.83309	2.852	-0.453973	0.519288
laut	3.47368	-0.8	2.71634	0.0198656	2.51429	2.92047	-0.497273	-0.3506
lawine	4.1	-1	2.75119	0.055218	2.05219	3.10706	-1.31152	1.67502
leben	2.66667	2.38235	2.71303	0.0836953	1.75128	3.32133	-0.902325	1.08649
lebendig	3.05556	2.5	2.74935	0.0568161	2.38346	3.05841	-0.133925	-0.702729
leblos	3.5	-2.3	2.75686	0.0025392	2.41409	3.02285	-0.647723	-0.15872
leder	2.2381	0.5	2.73857	0.0397541	1.86755	3.24019	-0.874182	0.562657
leere	2.42105	-1.05	2.74116	0.052551	1.87634	3.23814	-0.771307	0.924602
legen	1.84211	0.205882	2.7401	0.0468449	1.8872	3.28782	-1.01626	0.816196
lehre	2.80952	0.65	2.74116	0.052551	1.87634	3.23814	-0.805567	-0.588924
lehrer	2.44444	0.05	2.75943	0.0389609	1.80732	3.26911	-0.253303	0.0492138
lehrerin	2.66667	-0.2	2.76702	0.047049	1.89157	3.20981	0.217216	0.488626
lehrhaft	2.44444	0.5	2.77154	0.045936	2.53032	2.95957	-0.189687	-0.166288
lehrling	2.8125	-0.1	2.76099	0.0777561	1.75624	3.27995	-0.545797	0.0827208
lehrzeit	2.38889	-0.4	2.78794	0.0176362	2.78952	2.90967	0.640465	-0.271849
leib	2.80952	0.8	2.76028	0.0496717	2.55673	2.92367	-0.498345	-0.251588
leiche	4.14286	-2.45	2.72901	0.0671799	2.20614	3.11615	-1.10459	0.743878
leichnam	3.94118	-2.4	2.74062	0.0413638	2.23774	3.08186	-0.901837	0.170732
leichte	2.09524	0.8	2.7432	0.0566261	2.52583	2.99928	0.156807	0.222467
leid	4.16667	-2	2.75564	0.0596683	2.44341	3.03903	-0.897843	0.290219
leiden	3.83333	-1.94118	2.72931	0.0474653	2.30307	3.08307	-1.27278	0.797098
leider	2.66667	-1.5	2.74448	0.0425238	2.05751	3.17853	-0.749303	0.903288
leiern	1.89474	-1.2	2.75017	0.0466721	1.83752	3.30695	-0.60694	0.134098
leim	2.11111	0	2.72954	0.0666261	2.24933	3.05516	-1.1303	1.03069
leine	2.5	0	2.72958	0.0621901	2.07472	3.12448	-0.705721	0.947869
leinwand	1.94118	0.4	2.76011	0.0377561	2.39267	3.03938	-0.787374	0.682218
leisten	2.42857	0.617647	2.75581	0.0229158	2.56609	3.04395	0.291211	-1.07123
leistung	3.11111	1.8	2.7806	0.030882	2.54352	3.01279	0.508561	-0.826004
leitbild	2.35294	0.3	2.75199	0.0761428	2.68218	2.88879	0.298526	-0.104016
leiter	2.25	0.25	2.75884	0.0476927	2.29574	3.06909	-0.308445	0.256896
leittier	2.35294	-0.1	2.78488	0.0546163	2.60911	2.91984	0.911274	-0.634696
lektion	2.94118	-0.4	2.79291	0.00714487	4.15126	2.50745	0.482592	-0.512373
lende	2.52381	0.7	2.74229	0.0142734	2.10635	3.13909	-0.789313	1.09316
lenkbar	2.61111	0	2.76401	0.0638398	2.68478	2.92387	-0.133287	-0.0513091
lenken	2.33333	-0.0294118	2.75774	0.0588584	2.36653	3.06186	-0.418154	0.0295962
lenker	2	0.32	2.77038	0.0547404	2.45331	3.02498	-0.424584	-0.338796
lenkrad	2.0625	0.4	2.78166	0.039675	2.77434	2.85987	0.393107	-0.909418
lenkung	2.35294	0.5	2.78253	0.0668246	2.29133	3.00171	-0.0762274	-0.312738
lenz	1.94444	1.3	2.79616	-0.0424507	3.17273	2.7992	0.629107	0.00820364
leopard	3.33333	1.3	2.77482	0.00692949	2.07401	3.14068	-0.0733493	0.326935
lepra	4	-2.4	2.76558	0.0258992	2.50183	2.97413	-0.0742647	-0.059199
lerche	1.65	1.2	2.76269	0.0174721	2.54883	2.95518	-0.232192	0.753401
lernbar	2	1.3	2.76772	0.0243481	2.34181	3.00244	-0.229716	0.100323
lernen	2.52632	0.8	2.76207	0.0127848	2.04078	3.17757	-0.667594	0.377085
lesebuch	2.73684	0.6	2.71276	0.13411	2.08387	3.10862	-0.211532	0.456452
leser	2.11111	1.3	2.71701	0.0872762	2.00209	3.2669	-0.399804	-0.456545
lesung	2	0.4	2.73158	0.101777	1.85022	3.24623	-1.05913	1.45487
letzte	3.15789	-1.2	2.78454	-0.0179684	3.4178	2.65941	0.979315	0.72715
leuchte	2.38889	1.3	2.80159	-0.0349842	2.57226	2.91927	0.30344	0.0707489
leuchten	2.5	1.8	2.7941	-0.0276022	2.63273	2.95456	0.366837	0.321315
leugnen	3.5	-1.7	2.79646	-0.0334451	2.18884	3.0983	-0.620513	0.293815
leugnung	3.33333	-1.7	2.82125	-0.0254789	2.0088	3.1352	0.128858	0.711813
leumund	1.68421	-0.6	2.81033	-0.0462771	2.23298	3.05548	-0.494919	0.957015
leute	2.89474	0.75	2.8134	-0.0510471	2.23329	3.02059	-0.218471	-0.297069
libelle	1.88889	1.1	2.73636	0.0729212	2.16177	3.13336	-0.474052	0.261074
liberal	2.15789	1.3	2.74366	0.07273	2.2095	3.17772	-0.260642	0.712675
licht	2.61111	2	2.76875	0.0499244	3.15228	2.81933	0.0220433	0.0469489
lichtung	2.11111	1.3	2.77919	0.0552768	2.63061	2.90516	0.0538758	0.586328
lid	1.84211	0.2	2.77173	0.0649604	2.56596	3.01655	-0.66251	0.677634
lieb	2.16667	2.2	2.77638	0.0549637	2.81114	2.93872	-0.902168	0.442333
liebe	3.63158	2.9	2.72159	0.109723	2.28998	3.13867	-1.27255	1.34468
liebelei	3.90476	0.9	2.72555	0.100581	2.23037	3.11828	-1.28557	1.62927
lieben	3.66667	2.70588	2.7286	0.0896402	2.12672	3.19708
lieblos	3.27778	-2.3	2.76984	0.00749332	2.67065	2.96716	-0.395812	0.608455
liebreiz	3.05882	1.7	2.80324	0.017592	3.00303	2.89825	0.766468	-0.234947
lied	1.94444	1.6	2.77173	0.0649604	2.56596	3.01655	-0.625257	1.09223
liefern	2.10714	0.6	2.76643	0.0516278	2.5004	2.98505	-0.451615	-0.144574
liege	1.52632	1.3	2.75543	0.0636603	2.31395	3.18805	-0.328566	0.119919
liegen	2.2381	0.823529	2.75568	0.0527898	2.23711	3.18333	-0.525934	0.571273
lift	2.55556	0.4	2.78001	0.0577401	3.09777	2.7607	0.148797	-0.150958
lilie	1.61111	1	2.74504	0.0871597	1.70449	3.32594	-0.879136	1.63056
limit	3.14286	-0.7	2.77152	0.066189	2.33317	3.12274	0.253563	-0.57225
limonade	1.66667	1.4	2.74107	0.0341466	1.86757	3.20515	-0.136203	1.09576
linde	1.44444	1.35	2.74005	0.0457504	1.96583	3.14923	-0.967261	1.10627
lindern	1.71429	1.3	2.75564	0.0318086	2.08514	3.12751	0.0606158	0.809925
lineal	2.05263	0.3	2.74222	0.0583755	1.87501	3.31158	-0.967342	1.59083
linie	1.84211	0.1	2.7553	0.0828637	1.74413	3.29823	-0.817351	1.43674
linse	1.94444	0.5	2.71849	0.0932725	2.03368	3.17193	-0.802779	0.857307
lippe	2.33333	1.55	2.75732	0.0538246	2.36455	3.0371	0.335391	-0.379188
liquide	1.89474	1	2.75778	0.0880077	2.49531	3.05171	0.501176	-0.486665
list	3.27778	-0.5	2.7843	0.0111884	3.28829	2.80514	0.239497	-0.14797
liste	2.4	-0.35	2.76639	0.0239224	2.97552	2.90861	0.27271	-0.685203
listig	3.21053	-0.4	2.78448	0.0332087	3.65581	2.63689	0.444349	-0.381734
litanei	2.5	-0.5	2.76758	0.0462278	2.34144	3.08375	0.0941494	0.0459665
liter	1.88889	0.5	2.76849	0.0508679	2.50633	3.03381	-0.247444	0.568197
literatur	3.04762	1.85294	2.78428	0.0491586	2.48029	2.95319	0.668935	-0.5866
lizenz	2.84211	0.2	2.81512	-0.0329777	3.58831	2.67448	0.999036	-0.353755
lob	2.66667	2	2.76241	-0.00327797	2.17896	3.07874	-1.25855	0.373371
lobby	2.52632	0.2	2.74926	0.0919854	1.99231	3.21575	-0.879616	0.120298
loben	2.25	1.8	2.72023	0.0546952	1.82398	3.22847	-1.15641	0.538807
loblied	2.23529	2	2.76707	0.0308412	2.48265	2.94619	-0.369673	-0.844916
loch	2.42857	-0.9	2.75504	0.0213209	2.59378	2.86006	-0.216665	-0.222782
locher	1.82	-0.14	2.75847	0.0246842	2.30875	2.98898	0.0999644	-0.828844
locken	2.88889	0	2.75	0.0428079	2.28128	3.10389	0.327703	0.114678
lodern	3.11111	-0.3	2.74758	0.010513	1.969	3.20661	-0.457146	0.715154
logik	2.35	1.15	2.77766	0.0450935	2.479	3.02362	0.427574	0.0660098
logisch	1.78947	1.2	2.78594	0.0125349	2.90273	2.8302	-0.282504	0.515646
lohn	2.72222	1.5	2.74334	0.00501781	1.79739	3.28207	-1.16567	-0.339969
lorbeer	2.11111	1.4	2.76404	0.0512362	1.98359	3.20672	-0.327863	0.457221
lossagen	2.15789	-0.3	2.7397	0.0249318	2.66126	2.93906	-0.446917	-0.109903
losung	2.76471	0	2.73878	0.0727771	1.72275	3.23534	-0.894035	-0.105678
lotse	2.2381	0.65	2.76606	-0.0242855	2.37531	3.04543	-0.115991	-0.00195169
lotterie	3.22222	0.4	2.77465	0.043041	2.04413	3.20987	0.649871	-0.0406376
lotto	2.47368	0.25	2.76968	0.0060157	2.10219	3.07369	-0.0706679	-0.0601743
lotus	1.88889	1.45	2.78293	-0.0297457	2.78666	2.85666	-0.374065	0.412132
luder	3.75	-1.1	2.75339	0.0705938	2.11713	3.11161	-1.1329	0.914353
luft	2.22222	2.2	2.78237	0.0156303	3.31432	2.5951	-0.206862	-0.283155
luftloch	3.04762	-0.6	2.77065	0.0180691	2.9015	2.72008	0.532184	-0.0174468
luftraum	2.10526	0.6	2.76105	0.013829	3.0112	2.73373	0.0881926	0.0231943
lug	2.42105	-2	2.76643	0.133374	2.24615	3.08277	-0.390501	0.642862
lüge	4.05556	-2.11765	2.75536	0.065133	2.37894	3.09944	-0.797468	0.796431
lukrativ	2.5	1.7	2.78914	0.0685897	3.0429	2.79841	0.983098	-0.385997
lump	2.88889	-1.4	2.76642	0.00182125	2.68499	2.89699	-0.0319831	-0.00879975
lunge	2.77778	0.3	2.75005	0.0594025	2.13322	3.06829	-0.646017	0.271082
lupe	2.29412	0	2.75502	0.0910557	2.15123	3.12219	-0.822035	1.22805
lustlos	2.27778	-1.5	2.77665	-0.0348023	3.10339	2.78997	0.394051	-0.841138
lutschen	2.39286	0.6	2.76845	0.00309043	3.23991	2.77589	0.646285	-0.491208
lutscher	2.59	1.14	2.7811	-0.00102753	3.23331	2.70114	0.66097	-0.308976
luxus	2.94118	1.7	2.79598	-0.0353004	3.73412	2.54254	1.1331	-1.02602
lynchen	4.21053	-2.6	2.73127	0.0901129	2.38321	3.03042	-0.0895685	0.560328
lyrik	3.15789	0.7	2.79012	0.0782742	2.17681	3.17054	-0.154458	0.654468
machen	2.52632	0.735294	2.73988	0.0176179	2.28514	3.07775	0.109836	0.0914883
macher	2.95	1.1	2.75506	0.0126764	2.48033	2.91891	0.98998	-0.18072
macht	4.15	0.1	2.762	0.00458358	2.79128	2.83481	-0.205361	-0.750423
machtlos	3	-2	2.76256	-0.0145138	2.8532	2.83286	0.200763	-0.430853
madeira	2.61111	1.4	2.75509	0.0129182	2.08364	3.12452	-0.255084	1.32047
madonna	2.55556	1	2.75467	-0.0023056	2.04734	3.1347	0.0726883	0.762435
mafia	4.15789	-1.8	2.76941	0.0389195	2.18998	3.06462	-0.0103782	0.576889
magazin	2.35294	0.5	2.79145	-0.0150592	2.48353	3.06279	0.615629	-0.0572576
magd	2.77778	-0.3	2.76339	0.0386506	3.11672	2.7259	-0.516171	0.0232972
magen	2.42857	0.5	2.74578	0.0256984	2.12913	3.14021	-0.529594	0.176566
mager	3.25	-1.2	2.76096	0.0207569	2.11569	3.12448	-1.01683	0.195254
magie	3.21053	0.75	2.77883	0.0309126	2.20537	3.13129	-0.942956	1.21437
magier	3.42105	1	2.76911	0.0422444	2.24754	3.12544	-0.34826	0.961112
magisch	2.78947	1.2	2.78442	0.0203884	2.95007	2.8432	-0.847929	-0.362792
magma	3.05263	0	2.75424	0.00379642	2.14808	3.09289	-0.413526	0.977585
magnet	2.21053	0.6	2.76568	0.0196075	2.39483	3.02893	0.0149318	0.506132
mahl	2.05556	1.1	2.7237	0.0252673	2.26755	3.14013	-1.41152	0.88438
mahlzeit	2.11111	1.4	2.77147	0.00771216	2.92294	2.81983	0.423352	-0.623297
mahnen	3.05556	-1.3	2.73476	0.0276975	1.9528	3.20887	-1.00747	-0.122995
mahnmal	3.52381	-1	2.73225	0.0216872	2.08369	3.11598	-1.10899	-0.0955057
mahnung	3.94444	-1.4	2.76451	0.0372569	1.91195	3.17859	-1.44709	1.07422
mai	2.36842	1.7	2.74163	0.0845448	2.42059	3.0291	-0.950155	1.32784
maibaum	2.14286	0.8	2.705	0.0804671	2.34841	2.99345	-0.683297	0.763762
mais	2.21053	0.9	2.76661	0.0144711	2.85564	2.96122	-0.507828	0.368479
makaber	2.94737	-1.1	2.74704	0.0460838	2.38943	2.97326	0.370871	0.337866
makel	2.75	-1.5	2.73073	0.0491677	2.43737	3.02668	-0.0904579	-0.034577
makellos	2.83333	1.5	2.74295	0.0157384	2.58257	2.94729	0.477144	-0.0993311
makler	2.17647	-0.4	2.7477	0.0384064	2.39248	3.00604	-0.123652	-0.754709
malaria	4	-2.1	2.76137	0.0227408	1.83892	3.19933	-0.843276	0.420692
maler	2.11111	1.4	2.73967	0.0270521	2.19552	3.06796	-0.469553	0.856931
malerei	2.05556	1	2.74333	0.0448443	2.19491	3.16359	-0.562976	1.31535
mama	2.38889	2.3	2.73985	0.00491734	2.2733	3.03232	-0.956468	0.937353
mangel	3.0625	-1.9	2.73382	0.0510948	2.02445	3.18886	-0.871467	0.572796
mango	2.43	1.71	2.76976	0.0248194	1.99142	3.09267	-0.741025	0.297123
manie	3.77778	-1.25	2.76505	0.0334115	2.01245	3.21243	-1.42801	1.65073
manko	2.77778	-1.05	2.76497	0.0439925	2.31358	3.03146	0.632671	0.214453
mann	2.38889	1.2	2.75011	-0.00534528	2.10816	3.18235	0.00744614	0.506733
mannschaft	2.52381	0.382353	2.7787	-0.00990536	3.23729	2.6515	0.296881	-0.477127
mantel	1.91	1.05	2.74173	0.0173369	2.63072	2.90406	-0.410566	0.120444
manuell	2.11111	0	2.76471	0.0427924	2.06244	3.17258	-0.681654	1.47892
mappe	2.11111	0.3	2.75057	0.00848373	2.23955	3.085	-0.2192	0.306703
markant	3.10526	0.8	2.77752	0.00250368	2.8957	2.85965	1.26824	-0.863334
marke	2.22222	0.05	2.76175	0.0258586	2.54366	2.96691	-0.0871872	-0.29065
markt	2.38095	0.8	2.7828	0.0137691	3.00971	2.76835	0.760169	-0.622425
marotte	2.57143	-0.7	2.77105	0.00873866	2.40894	2.95844	0.849665	-0.365593
marter	3.44444	-2.1	2.77557	0.00552095	2.64233	2.91666	0.385025	-0.411421
martern	3.78571	-2.2	2.77287	0.00606197	2.4282	3.06169	0.399693	-0.284058
masche	2.09524	-0.85	2.75441	-0.00452514	2.69133	2.86994	-0.135349	0.347848
maske	3.44444	-0.1	2.75856	0.00380321	3.01988	2.86249	0.584944	-0.483553
massaker	4.61111	-2.8	2.76706	0.00190653	2.82008	2.8627	1.17717	-0.885225
masse	2.21053	-0.8	2.75124	-0.0190406	2.6974	2.99966	0.418609	0.100595
massiv	3.15	-0.1	2.78391	0.0118383	3.31348	2.81157	0.193154	0.226334
maßnahme	2.42105	-0.529412	2.74278	0.0069309	2.41592	3.03068	-0.0551936	-0.441431
matratze	2.38889	1.2	2.78415	-0.0271211	2.95308	2.82521	1.53621	-1.38647
matt	1.57895	-1.1	2.76454	-0.00364437	2.85003	2.86423	-0.0696757	0.395867
matte	1.72222	0.15	2.74709	0.0159813	2.54878	2.96757	0.0623153	0.398684
mauer	2.77778	-0.5	2.72316	0.027285	1.83965	3.16935	-0.914355	0.212995
maul	2.94444	-1.1	2.69024	0.0268233	2.26302	3.08553	-0.941051	0.70735
maulen	3.15789	-1.4	2.70442	0.0329272	2.03229	3.11397	-0.586974	0.59494
maulkorb	3.5	-1.5	2.75863	0.0212251	2.66254	2.84129	0.473308	-0.46027
mausgrau	1.73684	-1.4	2.74499	-0.0129474	2.91614	2.81475	-0.124942	0.419569
maximal	2.57895	1.2	2.75988	0.0212052	2.67379	2.97178	0.698267	-0.00944406
maximum	3.16667	1	2.77201	0.0151499	2.73506	2.93681	0.772899	-0.758276
mechanik	2.29412	0.3	2.75885	0.060565	2.85421	2.88036	0.894393	0.0363671
medizin	2.83333	1.4	2.77922	0.0392477	2.39926	3.10331	0.786977	0.215951
meer	2.66667	1.8	2.76207	0.0466138	2.05765	3.19182	-1.31776	1.06419
mehrheit	2.47059	0.5	2.76788	0.0766585	2.25968	3.05285	-0.465977	-0.122652
meiden	3	-1.1	2.73257	0.0483644	2.36186	3.0562	-0.859695	1.01438
mein	3.05263	0.7	2.74664	0.0594659	2.13559	3.16738	-0.80302	0.821564
meineid	3.375	-1.8	2.7603	0.0653229	2.40618	3.01546	-0.589375	1.20007
meinen	2.31579	0.558824	2.73826	0.0525128	2.09022	3.12944	-1.04999	0.77261
meinung	2.66667	1.5	2.76801	0.0620722	2.03446	3.10486	-0.440494	0.570823
meise	1.85714	0.6	2.6996	0.117531	1.99379	3.22743	-1.06498	1.33272
meister	2.77778	1.1	2.77118	0.0195471	2.75489	2.94274	0.0808248	-0.294942
meistern	2.94444	1.5	2.7691	0.0180844	2.65264	2.9688	-0.0154597	-0.156985
melden	2.28571	0.0882353	2.73885	0.0177751	2.24333	3.10801	-1.06572	0.442449
melodie	2.23529	1.7	2.74419	0.0498724	1.88331	3.2849	-0.476362	1.4282
melodram	3.61905	-0.9	2.74419	0.0223958	1.93307	3.16406	-0.448972	0.36599
melone	2.27	1.82	2.72973	0.0408588	1.85691	3.21279	-1.32374	0.294727
menge	2.72222	-0.2	2.75456	0.0632899	2.20341	3.16196	-0.343524	-0.0326909
mensa	2	-0.05	2.73386	0.0496688	2.28933	3.10552	-0.965657	1.50844
menschheit	3.21053	0.941176	2.7793	0.0378475	2.97686	2.78362	0.390908	-0.0355232
mentor	1.89474	1	2.79045	0.00255929	2.51231	2.94103	0.15697	-0.117493
mephisto	3.5	-0.4	2.77899	0.0292419	2.73347	2.908	0.329542	0.380995
merkmal	2.5	0	2.7628	0.0226729	2.49637	2.95225	-0.0839508	0.0828551
metall	2.65	-0.05	2.7462	0.0279625	2.16301	3.17472	0.432606	-0.652705
meter	2.15789	0.15	2.75618	0.0458221	2.0728	3.19647	-0.42838	0.450595
metzger	3.33333	-0.5	2.79722	-0.0193074	2.9621	2.82772	1.48041	0.483888
meute	3.44444	-1.25	2.81748	-0.0499233	2.33143	2.96175	0.601204	0.0688857
meuterei	3.64706	-1.6	2.81068	-0.0135478	2.29519	3.08012	0.294964	0.414196
meutern	3.78947	-1.8	2.80985	-0.0342974	2.2005	3.05416	-0.458668	-0.331067
mickrig	2.21053	-1.1	2.78784	0.0657987	3.29281	2.73056	0.959765	-1.38433
miene	2.90476	0.55	2.74574	0.067283	1.87187	3.24706	-0.665729	0.780806
mies	3.55556	-2	2.78271	0.0197631	3.19606	2.78865	-0.154176	-0.11965
miete	2.47368	-1.35	2.75656	0.0685587	2.44932	3.04808	-0.0507893	-0.568492
mieten	2.5	-0.4	2.75658	0.0567085	2.48522	3.0528	-0.437266	-0.0532782
mietzins	2.83333	-1.2	2.80232	0.00435625	3.55013	2.61173	1.11534	-1.2029
mikado	2.59	0.82	2.75995	0.0422328	2.39308	2.99816	0.214219	-0.316008
mikrofon	2.82	0.59	2.7805	0.035562	2.45641	2.98949	0.69123	-0.0623132
milch	1.66667	1.5	2.74917	0.0551427	3.08207	2.78938	-0.746145	-0.491454
milchbar	1.83333	1.1	2.74996	0.0569236	2.86223	2.81329	-0.208961	-0.217488
mild	1.57895	1.1	2.76057	0.0514286	2.699	2.89351	-0.3815	1.19154
militant	3.61111	-2	2.77192	0.0428672	2.53285	2.99088	0.250556	-0.402251
miliz	3.72222	-1.95	2.78859	0.0375381	2.88359	2.90995	0.136638	0.119781
million	3.27778	1.5	2.76281	0.0542083	1.7031	3.35159	-0.546573	0.331609
mimik	3.28571	0.75	2.77127	0.0881318	2.4276	3.09539	0.0915206	0.184071
mimose	2.52632	-1.5	2.72272	0.0827069	1.97029	3.16498	-0.920663	1.68802
minder	1.94737	-0.9	2.75819	0.036308	2.21636	3.01839	-0.699932	0.545037
mine	3.14286	-0.7	2.74574	0.067283	1.87187	3.24706	-1.06591	0.898883
minigolf	1.77778	0.4	2.7775	0.0548117	2.47509	2.97772	-0.187918	-0.0500209
minimal	2.38889	-0.3	2.75274	0.0599653	1.92972	3.1776	-0.656258	-0.201372
minimum	2.28571	-0.6	2.7666	0.053045	2.01096	3.12303	-0.291198	0.941164
minirock	2.88889	1.2	2.78913	0.0610916	2.27757	3.06118	1.0888	-1.16603
minister	2.27778	-0.1	2.78092	0.0334622	2.83278	2.91642	0.68456	-0.527593
minus	3.05263	-1	2.78591	0.00507783	2.66048	2.92764	-0.568381	0.660921
minute	2.27778	0.0294118	2.76484	0.0929497	2.16221	3.11418	-0.0562138	0.372187
mirakel	2.7619	0.6	2.75658	0.0543029	2.40453	3.05792	0.526582	-0.11274
mischehe	2.77778	-0.5	2.75859	0.0575431	2.4101	3.04501	0.41121	-0.360158
missetat	3.22222	-2.2	2.77033	0.0211782	2.67378	2.96422	0.949779	-0.217699
mission	2.63158	0.9	2.78135	0.0281309	2.11842	3.18487	0.481906	0.139994
mist	3.22222	-1.5	2.78838	0.0123123	3.35244	2.75656	0.338045	-0.410246
mitgeben	1.77778	0.1	2.75106	0.0702408	2.30142	3.07811	-0.338863	0.0600824
mitgift	2.86364	0.6	2.79477	0.0534872	3.44833	2.58239	0.91279	-0.936676
mitglied	2.22222	0	2.78056	0.0527314	2.96782	2.81066	-0.0184178	-0.67994
mitleid	3	0	2.76731	0.0589885	2.57184	2.89901	0.23846	-0.0537273
mittag	1.75	1.2	2.77377	0.0559667	2.82688	2.89872	0.978246	-0.462705
mitte	2.10526	0.75	2.75792	0.062446	2.46031	3.0343	0.647438	-0.94638
mittel	2.55556	0.0882353	2.7474	0.0561145	2.56671	2.97136	0.778799	-1.12232
mode	3.09524	0.7	2.72815	0.0184163	2.02489	3.15464	-1.02565	0.859926
moder	2.89474	-1.5	2.74903	0.0116531	2.07173	3.13661	-0.481342	-0.465041
modern	2.78947	0	2.7503	0.0112623			-0.651001	0.804836
mogeln	3.05263	-1.1	2.74303	0.0207514	2.00678	3.16422	-1.31358	1.29692
mohn	2.05556	0.3	2.74877	0.00651629	1.85164	3.24973	-1.50605	1.67609
mohr	2.33333	0.4	2.77407	-0.00171962	2.09821	3.01527	-1.11637	0.642934
mokka	2.4	1.1	2.76475	0.0360246	2.53205	2.97673	0.962044	-0.286729
moll	2.27778	-0.2	2.74414	0.0233264	2.244	3.12511	-1.0581	1.25022
mollig	2.63158	-0.8	2.76042	0.0448955	2.55892	2.98519	-0.491637	1.01482
monarch	2.61111	-0.4	2.76754	-0.00453521	2.5962	2.96065	0.120682	0.0700407
monat	2.11111	0.3	2.75808	0.00873781	2.37602	3.07137	-0.73457	0.640163
mond	1.83333	1.3	2.76157	0.00848992	2.7063	2.93218	-0.622089	0.915948
mondlos	1.42105	-0.6	2.76232	-0.0122816	2.53773	2.95149	-0.720718	1.38137
monogam	2	0.2	2.75598	0.00554739	2.14269	3.14528	-1.21351	1.75913
monolog	2.05263	-0.7	2.75364	0.0136328	1.99187	3.17092	-0.9545	1.84818
monopol	2.90476	-1	2.75737	-0.00218974	1.94124	3.18201	-0.997887	1.68344
monoton	1.84211	-1.3	2.76271	-0.000974078	2.06028	3.16966	-0.899934	1.74942
monstrum	4.35294	-1.8	2.7849	-0.0107614	2.85149	2.84282	0.273081	-0.467483
moor	2.77778	0.3	2.77407	-0.00171962	2.09821	3.01527	-1.3071	0.475909
moorbad	1.94444	0.2	2.75711	0.0337576	2.21396	3.01381	-0.882347	0.736155
moos	1.90476	0.7	2.76875	-0.0384786	2.57321	2.9732	-1.22453	1.60306
moped	2.63158	-0.2	2.786	-0.00461635	2.10853	3.13586	-0.003344	-0.0258152
moral	2.55556	-0.1	2.75433	0.0070718	2.23943	3.08016	-0.594369	0.400429
moralist	2.73684	-0.8	2.77544	0.00616553	2.65045	3.02307	0.623654	0.113159
morast	2.77778	-1.1	2.78512	-0.0295087	2.70753	2.87912	0.72676	-0.288049
mord	4.44444	-2.8	2.78989	0.00955043	2.54583	2.92504	-0.857263	0.563029
morden	4.38889	-2.7	2.75653	0.0160872	2.14333	3.129	-0.406876	-0.349477
mordfall	4.22222	-2.4	2.77662	0.00984179	2.75893	2.87551	0.365122	0.148483
mordtat	4.27778	-2.9	2.78623	0.0109647	2.73676	2.85698	0.490411	-0.389783
morphem	2	-1	2.76878	0.039927	2.52373	2.92083	0.400886	0.97241
moskito	3.44444	-1.4	2.78705	0.021106	2.96855	2.82489	1.16698	-0.116834
motiv	2.55556	0.25	2.77978	0.0469727	2.79135	2.87908	-0.470503	-0.0245085
motor	2.8	0.45	2.78551	0.00263172	2.21012	3.03254	0.0510869	-0.594915
motorrad	2.88889	1.4	2.78802	0.00273738	2.3299	2.99546	0.958699	-0.625777
motte	3.05	-1.55	2.75544	0.0321149	2.43577	2.97697	0.123396	0.0204695
motto	2.19048	0.6	2.77376	0.00713956	2.20895	3.00749	-0.233661	0.240658
muffig	1.73684	-1.4	2.7831	0.0414209	3.32549	2.65835	0.281548	-0.145924
mühe	2.88889	-0.117647	2.74199	0.0885716	2.15541	3.14749	-0.681303	0.619191
mumie	2.84211	-0.6	2.75081	0.113853	2.04693	3.1293	-0.658721	-0.0285264
mundraub	3.38889	-1.2	2.77046	-0.000112409	2.4669	2.91777	0.310029	0.383109
munition	3.58824	-1.8	2.79063	0.0530788	3.2349	2.85197	0.0816108	0.527301
munkeln	2.57895	-1.1	2.75234	0.0539115	2.54536	2.96986	0.0175116	0.518238
munter	3.21053	1.7	2.77172	0.0125422	2.5529	2.97561	-0.0686022	0.233125
murmel	1.47368	1.25	2.75012	0.0196011	2.43715	2.96202	-0.109169	0.749739
murren	2.10526	-1	2.76607	0.0121685	2.06996	3.13239	-0.0576805	0.0239327
muschel	2.18	1.55	2.75515	0.00602153	2.82796	2.88068	-0.419049	-0.403015
musik	1.85	2.4	2.74918	0.156095	2.69404	3.03634	0.500939	-0.408503
musikbox	2.77778	1	2.75912	0.104161	3.43586	2.70811	1.12609	-0.713908
musiker	2.22222	1.3	2.75331	0.119991	2.65453	2.97016	0.177828	0.442115
muskel	2.86	1.05	2.75849	0.011204	3.12092	2.77712	0.402162	-0.470848
müssen	2.80952	-1.38235	2.7419	0.0761841	2.67541	3.0495	0.21768	-0.0910472
mustern	2.85714	-0.6	2.77813	-0.00720334	2.89695	2.88732	0.130736	-0.206515
mut	3.66667	2.1	2.77591	0.10795	2.23201	3.05503	-0.756669	-0.286515
mutation	3.5	-1.4	2.79131	0.027428	3.43512	2.73786	0.715943	-0.23133
mutig	3.31579	2.2	2.77948	0.0956697	2.74149	2.87754	-0.264412	-0.184436
mutlos	2	-1.4	2.76961	0.0339865	2.77177	2.85428	-0.243634	-0.0385184
mutter	2.66667	2.05	2.77473	0.013189	2.59176	2.90729	0.402357	-0.270203
mutti	1.75	1.8	2.78907	0.0390421	2.42987	3.05277	0.662114	-0.292524
mystik	3.19048	0.6	2.77687	0.0885958	3.44591	2.72425	0.725734	0.0220007
mystisch	2.26316	0.3	2.78377	0.0614636	3.58879	2.6261	0.262283	0.154462
mythos	3	0.9	2.79064	0.0166995	2.97407	2.83713	0.173517	0.134296
nabel	2.31579	0.6	2.71544	0.0616497	2.10571	3.15161	-0.635177	0.537981
nachbar	2.375	-0.1	2.75601	0.0259736	2.59027	2.93115	0.257483	0.527498
nachfolger	2.42857	-0.176471	2.76714	0.0224779	2.51813	2.92428	0.303953	-0.878786
nachmittag	2.21053	1.23529	2.7655	0.0410173	2.5689	2.93232	0.967108	-1.0029
nachrede	3.17647	-1.6	2.74894	0.0308981	2.19985	3.09455	-0.112249	-0.387179
nachricht	3.05263	0.617647	2.77961	0.0288306	3.09026	2.82036	0.853106	-0.421221
nachruf	2.64286	-0.7	2.78219	0.0612652	2.72432	2.82987	0.00400032	0.190001
nacht	2.88889	1	2.77075	-0.00191039	2.8251	2.83013	0.233391	-0.413839
nachteil	3.16667	-1.3	2.75367	0.037885	2.56646	2.92757	-0.342961	-0.527503
nachweisen	2.66667	-0.294118	2.73213	0.0774691	2.27088	3.07965	-0.233788	0.336209
nackt	3.84211	0.8	2.77912	0.0145673	3.04111	2.77547	0.151517	-1.03379
nagel	2.66667	0.25	2.74252	0.0247994	2.16058	3.16239	-1.14189	0.541781
nah	2.52632	0.8	2.75038	0.0095187	2.1679	3.14345	-1.43074	0.610751
nahrung	2.17647	1.9	2.78668	0.0271202	2.12512	3.06812	-0.516175	0.162675
naiv	2.31579	-0.8	2.78449	0.039723	2.59333	2.95371	0.0615161	-0.223055
name	2.21053	0.588235	2.72928	0.0322949	2.08211	3.11418	-1.19699	1.51357
namenlos	1.78947	-1	2.74547	0.00231956	2.32139	3.05711	-0.776196	0.537542
namhaft	2.52632	1.1	2.76476	0.0343611	2.72828	2.85205	-0.338382	-0.81697
narbe	3.42105	-1.15	2.74646	0.0383406	2.12897	3.12786	-0.847258	0.456376
narbig	2.52632	-0.9	2.76788	0.0452239	2.69792	2.88729	0.522274	0.200898
narkose	3.55556	-1.2	2.74745	0.043493	2.23976	3.04525	0.00785625	-0.124568
narr	2.73684	-0.7	2.78707	-0.0222398	2.29562	3.10568	0.45186	-0.0869163
naschen	2.68421	1.2	2.76186	-0.00695367	2.47913	3.0307	0.0488908	0.152991
nase	2.32	0.32	2.70397	0.0800181	1.96889	3.23353	-1.07474	0.80888
national	2.47368	0.1	2.7761	-0.00682508	2.62887	3.01795	0.542616	-0.0371551
natter	3.65	-1.15	2.77118	0.00450989	2.57294	2.92688	1.00343	-0.325193
natur	1.88889	2.35	2.79346	0.0443694	2.40882	3.01011	-0.266991	-0.577117
nazi	4.66667	-2.9	2.8017	-0.00225654	2.60741	3.01689	0.175848	-0.470447
nazizeit	4.375	-2.6	2.80922	-0.00550786	3.20275	2.74859	1.14578	-0.722628
nebel	2.68421	-0.55	2.71303	0.0836953	1.90364	3.28602	-1.25602	1.12819
neblig	2.52632	-0.7	2.74002	0.0830194	2.2322	3.12201	-0.0328706	0.494962
necken	2.84211	0.6	2.76447	0.0312997	2.32559	3.11081	0.418551	-0.300677
negation	2.72222	-1.2	2.7879	0.00301891	3.26625	2.85586	0.69397	-0.61533
negativ	3.55556	-2.4	2.7831	0.0417961	2.74653	2.94205	0.189121	0.399705
neger	3.52381	-0.6	2.76554	0.0376073	1.94827	3.27041	-0.673934	0.0511157
negerin	3.38095	-0.6	2.77138	0.0460822	1.85791	3.27181	-0.399017	0.525928
nehmen	2	0.0882353	2.73234	0.0497431	1.81226	3.29465	-1.05827	0.974053
neid	3.55556	-1.9	2.77274	0.0525082	2.43899	3.04777	-0.840708	0.684611
neidisch	3.83333	-1.5	2.77821	0.0378593	3.02176	2.8185	-0.360643	-0.0271419
neidlos	1.52632	0.9	2.76803	0.00626558	2.44334	3.03802	0.0665461	-0.459141
neige	2.14286	-0.85	2.75619	0.0543212	2.14182	3.13442	-0.970654	1.17892
neigen	1.92857	0.0882353	2.75628	0.0453185	2.06478	3.19798	-0.879927	0.493215
neigung	2.4375	0.4	2.78603	0.0548779	2.05527	3.13588	-0.681015	0.912975
nein	3.33333	-1.6	2.75831	0.0508073	2.05215	3.22166	-0.658587	0.681569
nelke	1.84211	1.15	2.75421	0.0355958	2.46122	3.02281	0.117783	0.355393
nennen	2	0.294118	2.75824	0.0141256	2.11991	3.20645	-0.665512	0.717478
nett	2.05556	1.8	2.79437	-0.00281174	2.70743	2.94334	0.508431	-0.313387
neubau	2.25	-0.2	2.78258	-0.029244	2.1054	3.06337	-0.781737	0.409202
neugier	3.55556	0.3	2.85289	-0.0362686	2.43417	3.03784	-0.170494	-0.541312
neurose	3.88889	-1.9	2.78765	-0.00905762	1.82239	3.21275	-0.885544	1.24652
nicken	2	0.852941	2.76224	0.0627767	2.57164	3.02056	0.912583	-1.07359
nie	3.5	-1.8	2.78328	0.0794949	2.04137	3.28378	-0.69897	0.950055
niederlage	3.66667	-1.79412	2.75311	0.0357448	2.19968	3.10972	-0.118028	0.927692
niedlich	1.78947	1	2.76163	0.0554738	2.94473	2.84654	-0.377063	-0.149941
niere	2.70588	-0.4	2.77345	0.0546121	2.01015	3.19095	-0.54852	0.21717
niete	2.8125	-1.5	2.76531	0.0620647	2.45018	3.06405	0.0304951	-0.204619
nikotin	3.2381	-0.7	2.78413	0.0575037	2.40646	3.01404	0.957192	-0.223638
niveau	2.11111	1.35294	2.77577	0.0653115			-0.714671	1.46868
nonne	2.27778	-0.45	2.75337	0.0243452	1.90266	3.23309	-0.870234	0.866937
not	3.94444	-2	2.77488	-0.000441423	2.50819	2.95301	-0.465732	0.0750719
notar	2.33333	-0.2	2.78025	-0.00139892	2.49604	2.98247	-0.0898044	-0.0649354
notfall	4.52941	-1.7	2.7669	0.00489442	2.75055	2.85832	-0.0578965	-0.0377529
notiz	2.05263	0.65	2.80614	-0.00587757	3.00508	2.84624	0.695443	-0.511295
notwehr	3.77778	-1.1	2.77628	0.0384221	2.41077	3.02792	-0.215384	-0.101683
november	2.16667	-0.5	2.75562	0.0447146	2.14863	3.03859	-0.930856	1.51144
nuckel	2.09	0.86	2.75387	0.033385	2.5849	2.99222	1.02705	-0.383021
nudel	1.57895	1.55	2.73821	0.0755353	2.06202	3.14096	-0.21617	0.39634
nuklear	4	-2.1	2.76904	0.0294791	2.34275	3.06279	0.288717	0.803136
nutzen	2.26316	0.823529	2.7858	-0.0254959	2.90644	2.95164	0.464558	-1.05598
oase	1.72222	2.2	2.70681	0.0714303	1.76568	3.19035	-0.88673	1.39172
obhut	2.10526	0.65	2.79698	0.0897574	2.78868	2.78939	0.500889	-0.0997905
obst	2.11111	1.4	2.79961	-0.037972	2.975	2.74046	0.121662	-0.175481
ochse	2.5	0.1	2.77614	0.0120666	2.67998	2.90204	0.653775	-0.851268
offizier	2.94444	-1.35294	2.82555	0.0284426	3.16349	2.75966	1.21566	-0.647034
ohnmacht	3.44444	-1.6	2.76211	0.000433208	2.32129	2.9516	-0.361068	0.127048
ohrfeige	4.3125	-2	2.778	0.0380106	2.19229	3.03317	-0.36663	-0.313169
omen	3.33333	-0.2	2.73526	0.0236017	1.85531	3.1382	-1.01784	1.18282
onkel	2.36842	0.95	2.75374	0.0759806	2.63533	2.89982	0.301554	-0.017349
oper	3.09524	0.735294	2.77729	0.004709	2.02635	3.09171	-0.720391	-0.0914168
opium	3	-1.1	2.78764	0.020227	1.99105	3.09684	-0.338675	0.736742
opposition	3.38095	-0.176471	2.78315	0.032816	3.33381	2.77237	0.978357	-0.755986
optik	2.31579	0.55	2.80449	0.0446295	3.52845	2.53556	0.745069	-0.524603
optimal	2.72222	2.4	2.77147	0.0326031	2.53211	2.95142	0.294538	-0.17594
optimist	2.82353	2.1	2.79784	0.0252086	3.27758	2.73225	0.809984	-0.327758
orakel	2.80952	0.7	2.75542	0.0283519	2.19314	3.07566	0.232886	0.158996
orchidee	2.09	1.68	2.76531	0.0501197	2.25138	3.0781	0.230393	1.31257
orden	2.44444	0.35	2.76351	0.0122479	2.22353	3.07673	-0.386952	0.772266
ordnung	2.89474	0.9	2.78716	0.0197241	2.03674	3.07462	0.275825	-0.0994909
organ	2.73684	0	2.79009	0.00137142	2.23808	3.14407	-0.116166	-0.200094
orgel	2.47619	0.95	2.76996	0.0186933	2.30709	3.03394	-0.226728	0.659978
orkan	4.2	-1	2.78531	0.0205445	2.53684	3.01555	-0.261877	0.139219
osten	2.42857	0.5	2.77467	-0.00463857	3.3559	2.67597	0.169558	-0.485615
osterei	2	1.6	2.7789	0.00949256	2.60044	3.00328	0.31227	-0.288361
ozean	2.72222	1.9	2.77939	-0.0127588	2.26186	3.173	0.219414	0.966327
paar	1.94444	1.76471	2.79684	-0.0070832	2.94658	2.81169	-0.505848	-0.0180641
paddel	2.59	0.55	2.74284	0.00360116	2.31235	3.0721	-0.443553	0.465839
paket	2.72222	1.05	2.78114	0.0306678	2.38961	3.03481	0.495898	-0.461146
pakt	3.57143	-0.6	2.79343	0.0083455	3.46732	2.5464	1.2831	-0.375235
palast	2.61111	1.7	2.77997	-0.0362187	3.0439	2.81316	0.708469	-0.497063
palme	1.76471	1.6	2.74153	0.0129447	2.17599	3.03437	-0.580168	0.595713
panda	2.64	1.45	2.76297	-0.0137207	2.43714	3.01065	-0.740539	1.06718
panik	4.57895	-1.8	2.78356	0.0447735	2.70813	2.9307	0.185699	-0.126076
panisch	4.22222	-2.1	2.79184	0.0122149	3.05303	2.74023	-0.236803	0.387123
panne	3.58824	-1.9	2.75932	0.00198976	2.16724	3.12157	-0.635417	0.0668375
panorama	1.88889	1.5	2.76912	-0.00657491	2.15015	3.0744	0.274686	0.713076
panther	3.22222	1.4	2.7783	0.0011617	2.7	2.88164	0.292074	0.138143
panzer	4.23529	-2.2	2.79433	-0.0308643	3.02518	2.82259	0.222117	-0.291571
papa	2.5	1.9	2.78597	-0.0205143	2.64139	2.8872	-0.785168	-0.037539
papagei	3.18	1.55	2.79086	-0.00321598	2.59334	2.937	0.277006	0.239439
pappe	1.94118	-0.05	2.77363	-0.00423208	2.48599	2.97556	0.0914674	0.185278
paprika	1.91	1	2.79631	0.0210576	2.78771	2.85738	1.44605	-0.284743
paradies	2.29412	2.8	2.79216	-0.0199519	2.89879	2.84908	-0.334812	0.760079
paradox	2.88889	-0.4	2.79106	-0.0237825	3.04561	2.80195	1.56716	-0.116024
parasit	3.76471	-1.8	2.77439	0.034005	2.74384	2.95358	0.285237	-0.148873
parfüm	3	1.77	2.79151	0.02663	2.64311	2.8811	-0.265277	0.0276521
paris	2.55556	1.65	2.80898	-0.0135203	3.35409	2.72007	-0.199572	-0.069261
park	1.83333	1.94118	2.80157	0.000892882	2.86983	2.90534	0.0787717	-0.854288
parlament	2.78947	-0.558824	2.77784	-0.0105108	2.58425	2.98367	-0.173507	0.304287
parole	3.10526	-0.2	2.76442	-0.00183389	1.9821	3.16192	-0.172273	0.405436
partei	2.61905	-0.6	2.796	0.0113219	2.59862	2.98103	-0.275171	-0.138457
partisan	2.73684	-0.8	2.76868	0.0397125	2.45866	3.06961	0.0978499	0.306352
partner	2.5	2.1	2.78605	-0.00120421	2.55257	2.92549	0.273741	-0.399747
passion	3.10526	0.9	2.78951	-0.0113228	2.19646	3.17999	0.0324101	0.708563
passiv	1.52632	-1.1	2.80235	0.00166567	3.53372	2.66388	0.802119	-0.453338
paste	1.94444	-0.15	2.77943	-0.0225229	3.26315	2.76118	0.00639613	0.593015
pastor	2.19048	-0.65	2.80673	-0.033161	3.08642	2.79789	0.0653237	-0.290983
pater	2.16667	-0.1	2.77704	0.0136039	2.82366	2.80025	-0.254362	-0.18455
patient	2.84211	-1	2.81072	-0.0161008	3.15049	2.77297	0.884849	-0.937871
pause	1.38095	1.15	2.69318	0.0749633	2.26807	3.0656	-0.124236	0.257369
pech	3.33333	-2	2.79824	-0.00615531	3.36362	2.69557	0.302988	0.279195
pedal	2.33333	0.45	2.74471	0.0266924	2.29383	3.07488	-0.914085	1.06414
pedant	3.44444	-1.05	2.76713	0.00933918	2.59423	2.99378	-0.187243	-0.0838656
pegel	2.5	-0.45	2.75155	0.0418674	2.26129	3.08777	-0.10959	0.274364
pein	3.72222	-1.9	2.77739	0.0425115	2.49881	2.97551	-0.102434	0.646949
peiniger	4.11111	-2.3	2.78379	0.0445052	2.46754	2.97827	-0.263567	0.0147032
peinlich	3.72222	-1.5	2.76786	0.0521369	2.6092	2.99122	-0.463144	0.555138
pelz	2.61111	-0.3	2.81047	-0.0486726	3.58299	2.66024	0.790396	-0.667288
pendel	1.89474	0.3	2.75422	0.00929794	2.45401	2.99575	-0.693299	0.973776
pensum	2.65	-0.4	2.76064	0.0299712	2.5035	2.94696	-0.226217	0.381358
perfekt	3.16667	2.4	2.81237	0.0106903	3.35848	2.62413	0.904004	-0.598628
perle	2.375	1.5	2.7746	0.00850272	2.28636	3.05649	-0.2422	0.544121
perser	2.7	0.2	2.7701	0.0370837	2.55849	2.98869	-0.0832694	1.03411
person	2.05556	0.5	2.76966	0.0245515	2.0684	3.16411	-0.255284	0.703227
phase	2.44444	0	2.71465	0.0928236	2.34189	3.0328	-0.663183	0.963138
phonem	2.05263	-0.9	2.75555	0.0400072	2.10813	3.05947	0.124911	1.13947
photo	2.52941	1.55	2.78384	0.00621367	2.44698	2.90786	-0.617292	0.538257
pilger	2.3	0.15	2.77893	0.0332019	2.38192	3.04652	-0.341837	-0.185325
pille	3.52381	-0.6	2.75732	0.0538246	2.47165	2.99779	0.0168222	0.000375751
pilot	2.63158	0.6	2.77942	0.0308517	2.43737	3.01649	-0.0555619	-0.00678219
pinsel	1.96667	0.55	2.73439	0.0751305	2.46484	3.01288	-0.54894	0.53853
pinzette	2.41	-0.41	2.80046	-0.000238687	3.28495	2.69482	1.44057	-0.456285
pirat	3.9	-0.2	2.80008	0.0285686	2.70656	2.8951	0.554658	-0.0499979
piste	2.57143	0.85	2.7881	0.0146488	3.37179	2.71134	0.790404	-0.273768
pistole	3.94444	-1.5	2.7734	0.0112842	2.77343	2.87501	0.719779	0.12301
plage	3.33333	-2	2.75397	0.0198219	2.58049	2.94917	-0.879158	0.703909
plagen	3.3	-1.8	2.75441	0.0180696	2.37449	3.0444	-0.17975	-0.433504
plagiat	2.47368	-0.8	2.77957	0.0182451	2.39037	3.06024	0.763177	0.00153333
plakat	2.47619	0.7	2.77052	0.0123166	2.8358	2.8418	0.773907	-0.613703
plan	2.57143	0.7	2.755	0.00856166	2.38897	3.0419	-0.835054	0.149132
planet	2.36842	1.2	2.76331	0.0163762	2.17064	3.13891	-0.429972	0.458737
planlos	2.47368	-1.7	2.75856	-0.0122406	2.58934	2.97507	-0.524733	-0.516882
planvoll	2.15789	1.2	2.76145	0.018496	2.59051	2.91726	-0.0263519	-0.363736
plappern	3.2	-0.7	2.76987	0.0011098	2.52858	2.96637	0.460945	-0.0752776
platin	2.5	1.3	2.77164	0.0330565	2.59237	2.95131	-0.0869959	-0.0129829
platte	2.36842	0.45	2.75719	0.00877006	2.82335	2.80374	0.638768	-0.885973
platz	2.11765	0.382353	2.79685	-0.055791	3.41263	2.70207	0.807661	-0.807188
platzen	3.56667	-0.4	2.77313	-0.0231663	2.96114	2.87954	0.975571	-0.821599
plaudern	2.17857	0.5	2.7393	0.0124199	2.30804	3.03007	-0.406269	0.104588
pleite	3.73684	-1.9	2.75511	0.0476568	2.47968	2.94142	-0.315865	-0.056369
po	3.68421	0.9	2.79095	-0.0203112	1.97811	3.07272	-0.933933	-0.237094
pochen	2.57895	-0.7	2.76501	0.0203522	2.53929	2.91295	0.555572	-0.477451
poesie	2.27778	1.2	2.74884	0.0910387	2.08531	3.21338	-0.44675	1.31948
pokal	2.72222	1	2.76383	0.0190148	2.53309	2.95925	0.143099	-0.638702
poker	3.22222	0.2	2.7794	0.0228029	2.5386	2.84725	0.355216	-0.678892
politik	3	-0.882353	2.78498	0.057017	2.86991	2.88071	0.727374	-0.500773
polizei	3.16667	-0.2	2.79248	0.0159847	2.8007	2.94607	0.605451	-0.585682
polizist	3.58824	-0.3	2.80315	-0.00299153	3.25535	2.72782	1.00478	-0.644518
polygam	2.21053	-0.5	2.76776	0.0271521	2.30154	3.05087	-0.24463	0.74234
pony	2.76	1.45	2.79646	0.0368293	2.0128	3.15968	-0.416403	0.445317
porree	1.86	-0.18	2.79596	0.0232212	2.08419	3.13467	0.315511	0.174206
portal	2.10526	0.9	2.78354	0.00464273	2.60477	2.95313	0.581014	-0.0481847
porto	1.78947	-0.65	2.80396	-0.00754093	2.42666	2.90725	0.734825	-0.319607
portwein	2.16667	1.1	2.79123	0.0368217	2.56073	2.88204	0.767193	-0.0510373
positiv	2.61111	2.4	2.77449	0.0799799	2.77348	2.89435	0.178505	0.082969
potenz	3.63158	1.15	2.8102	-0.0378005	3.25879	2.73449	0.908329	-0.504721
pracht	3.15789	2	2.79455	-0.00958571	3.00195	2.76598	0.785814	-0.688597
prahlen	3.31579	-1.3	2.75788	0.0156175	2.24357	3.08938	-0.43871	-0.129016
praline	2.44444	1.5	2.76929	0.0247185	2.12159	3.10078	-0.0303065	0.846322
pranger	3.88889	-2.1	2.78684	0.0238372	2.23291	3.05134	0.473072	0.00947388
pranke	2.71429	-0.95	2.77939	0.0422668	2.53347	2.95121	0.691682	-0.560559
präsident	2.95238	-0.882353	2.77939	0.0325396	2.8001	2.9424	0.612085	0.0164377
präsidium	2.15789	-0.941176	2.77642	0.0492277	2.30958	3.07202	0.847623	0.442077
prater	2.52381	0.55	2.78629	0.00876994	2.53826	2.96515	0.781603	-0.542478
predigen	2.5	-0.4	2.77314	0.0357818	2.38364	3.05193	0.0239359	0.0901369
preis	2.61111	0.1	2.80615	-0.00571242	3.19197	2.74437	0.356966	-0.607407
prellung	3.27778	-1.5	2.7964	0.0166031	2.22457	3.0522	0.872146	-0.756691
premiere	3.19048	0.9	2.7665	0.0510326	2.66304	2.94384	0.2974	0.621997
presse	3.17647	-0.4	2.79684	-0.0227903	2.90708	2.90541	0.655905	-0.703765
prima	2.57895	2.7	2.78441	0.0327432	2.44613	3.07082
primitiv	2.36842	-1.4	2.79964	0.0660364	2.88772	2.87824	0.829368	-0.153262
prinzessin	3.47368	0.970588	2.8144	-0.0108308	2.97655	2.91709	0.99396	-0.533154
privileg	3	1.1	2.78249	0.080201	2.37775	3.10517	0.255534	0.0882324
probe	2.38889	0	2.75711	0.0404801	2.25402	3.01878	-0.0442033	-0.239423
problem	3.22222	-1.7	2.74998	0.044796	2.19003	3.08605	-0.073108	-0.0178638
produktion	2.36842	0.264706	2.7986	-0.00592843	3.91563	2.54726	1.20915	-0.346384
professor	2.57895	0.0588235	2.81185	-0.0206019	2.85006	2.8306	0.636391	-0.166494
profi	2.95	1.4	2.80474	0.030838	2.5756	2.95097	-0.00890428	-0.141182
profil	2.66667	0.65	2.78818	0.0308297	2.52907	2.93578	0.282185	0.223778
profit	3.05263	0.5	2.80395	0.0281001	3.04419	2.7901	0.718568	-0.586943
prognose	2.88235	0.3	2.75825	0.0285738	2.18254	3.07224	0.531639	-0.0972262
programm	2.38889	0.294118	2.7932	-0.0139218	2.47186	2.99914	0.389239	-1.05903
promille	3.38095	-0.8	2.7645	0.0300199	2.20903	3.0591	0.12265	1.06623
prosten	2.68421	1.1	2.78319	-0.0118745	3.42179	2.65373	-0.00358668	-0.957663
protest	3.66667	0.0882353	2.8082	-0.026433	3.30182	2.71333	0.660598	-0.869347
protzen	3.52632	-1.2	2.7999	-0.0201086	3.21944	2.78428	1.06179	-0.568035
prozent	2.27778	-0.0882353	2.81339	-0.0346004	3.21389	2.75995	1.0425	-0.856748
prunk	2.05263	0.6	2.80688	0.0392325	2.78027	2.8139	0.74173	-0.632234
psychose	4.6875	-2.1	2.75393	0.0456538	2.65742	2.96944	0.193926	0.218606
pudel	1.77778	0	2.74966	0.0705579	2.31199	2.96349	-0.537414	1.29191
puder	1.94737	0.65	2.7751	0.0613202	2.14281	3.05723	-0.728535	1.04072
pullover	1.82	1.05	2.77254	0.0191022	2.30844	2.94634	0.247819	-0.0551466
pulver	2.84211	-0.15	2.77844	0.0153316	2.43783	2.88633	-0.04221	0.173975
pumpe	2.17647	0.3	2.77379	0.00715507	2.54327	2.85879	-0.412494	-0.297948
puppe	2	0.45	2.78682	0.000122841	2.58761	2.87761	0.225937	-0.526448
purpur	2.65	1.5	2.82373	-0.024729	2.70391	2.80359	-0.174318	0.233439
puste	2.84211	-0.25	2.78625	0.0444338	3.35311	2.62224	0.0954259	-0.507955
putzen	2.21053	-1.4	2.79724	-0.0304733	3.21766	2.7326	0.717095	-1.18176
putzig	2.21053	0.9	2.8209	-0.0164069	3.84706	2.47173	0.962187	-0.352795
quader	1.88235	0.1	2.75932	0.0467053	2.48781	2.97516	-0.503134	0.418721
qual	4.11111	-2.7	2.75145	0.0657489	2.60232	2.9878	-0.782618	0.729744
quelle	2.05882	1.5	2.75658	0.059194	2.61987	2.97807	0.392419	0.569388
quote	2.05556	-0.05	2.76381	0.0573407	2.74492	2.80285	0.101772	-0.302549
rabatt	2.21053	1.35	2.77058	0.012264	2.55783	2.93361	1.25854	-0.439835
rabe	3.09	-0.68	2.73694	0.0631881	2.12812	3.12498	-1.02349	0.718482
rache	4.21053	-2.05	2.76341	0.0070245	2.60197	2.94764	0.328921	-0.58315
rachen	2.21053	-0.9	2.76206	0.00748121	2.38801	3.02361	0.248953	-0.876739
radar	2.88889	-1.05	2.78188	-0.0186263	2.40881	3.05176	-0.235376	1.12442
radau	3.61111	-1.25	2.74412	-0.018266	2.28306	3.05031	-0.066431	0.731724
radikale	3.77778	-1.9	2.75933	0.0340969	2.31377	3.08389	0.867932	-0.239599
rahmen	1.84211	0.176471	2.74993	0.022756	2.23643	3.10455	-0.959753	1.10611
rakete	3.46667	-0.6	2.76985	0.0380628	2.70909	2.89786	0.640011	-0.713363
rampe	2.72222	0.25	2.76696	0.00370705	2.39364	2.98794	0.49662	-0.751957
ramsch	2.14286	-0.941176	2.78886	-0.0270896	3.0601	2.77045	0.475177	-0.112303
rasierer	2.27	0.23	2.77066	0.0491271	2.17718	3.11758	0.187272	-0.0215454
rasse	3.4	-1.25	2.77896	-0.0317115	2.69854	2.9994	0.562707	-1.23358
rasthaus	2.2381	0.8	2.77727	-0.018097	3.48001	2.61288	0.907308	-0.873603
rastlos	3.16667	-1.5	2.78729	-0.0438892	3.13415	2.77495	0.694844	-0.492726
ratlos	2.94737	-1.2	2.77775	-0.0185318	2.80197	2.8895	-0.338704	-0.273131
ratte	2.71429	-0.95	2.77481	0.00331035	2.50666	2.98213	1.44283	-0.0505653
raub	3.88889	-1.8	2.76338	-0.00552717	2.55488	2.93624	-0.512407	0.23883
raubtier	3.88235	-0.2	2.78876	0.0220186	2.77989	2.88987	0.0175084	-0.343023
rauchen	3.19048	-1.02941	2.7364	0.0224863	2.59396	2.95072	0.346881	-0.209976
raucher	2.89474	-0.9	2.75157	0.0175447	2.53776	2.91124	0.151771	0.245924
raum	2.14286	0.735294	2.73263	0.0114272	2.51673	2.94383	-0.997145	1.1189
raupe	2.15789	-0.15	2.74622	0.0145691	2.21594	3.08027	-0.166859	-0.0181261
razzia	3.73684	-0.9	2.81094	-0.0188724	2.25681	3.07252	1.31555	0.463066
rebell	4	0.15	2.75455	0.0573513	2.27447	3.16258	-0.231897	1.19708
rechen	2.66667	-0.470588	2.77295	0.013176	2.50885	3.03127	0.30792	0.262007
rechnen	2.57895	-0.176471	2.77024	0.0125313	2.50426	2.99059	-0.248073	-0.127753
rechnung	3.05556	-1.6	2.79503	0.0204975	2.39185	3.01083	0.346015	-0.392363
rede	2.625	0.235294	2.74687	0.0419955	1.94513	3.25129	-0.679012	0.621458
redner	2.44444	0.5	2.76278	0.0269817	1.96827	3.1714	-0.270124	0.000734942
redselig	2.5	-0.1	2.74899	0.0812986	2.21212	3.13341	0.125631	-0.680219
referat	3.28571	-0.6	2.78179	0.0419693	2.61092	2.96235	0.520716	-0.593769
regal	2.04762	0.55	2.76515	0.0288776	2.29025	3.14979	-0.713231	0.589549
regel	2.5	-0.4	2.75528	0.0419033	2.22297	3.13342	-0.343493	0.328482
regen	2.05556	0.323529	2.76554	0.0376073	2.01545	3.23967	-0.537993	1.08152
regent	2.9	0.1	2.79324	0.0159058	2.74368	2.93873	-0.273069	-0.202295
regentag	3.33333	-0.8	2.76995	0.0384193	2.60036	2.98811	0.354504	-0.223705
regieren	2.93333	0.3	2.78145	0.0460455	2.16344	3.15222	-0.281589	0.146777
regierung	2.84211	-0.852941	2.8027	0.0528736	2.08345	3.15064	0.44725	0.43556
regler	2.35	0.1	2.76815	0.0323528	2.25612	3.09377	0.0835562	-0.782333
reglos	2.15789	-1.2	2.77372	0.0133008	2.64112	2.95931	-0.317748	0.191538
regnen	1.73684	-0.1	2.76406	0.0328907	2.18189	3.13362	-0.648951	0.319617
regung	2.95238	0.75	2.79529	0.0471667	1.99127	3.18018	0.463295	0.457769
reiberei	3.5	-1.4	2.7599	0.0825391	2.22537	3.14475	0.474739	0.61967
reich	2.95	1.6	2.78283	0.0492245	2.81871	2.91976	-0.2645	-0.621498
reichen	1.78947	0.617647	2.75998	0.0463679	2.45531	3.07352	-0.255549	0.036322
reichtum	3.35294	1.5	2.77937	0.0785873	2.54769	2.94128	0.122871	-1.12683
reife	1.68421	1.2	2.77206	0.0634486	2.47526	2.98057	0.621141	0.129259
reigen	2.10526	1.05	2.77146	0.040377	2.1392	3.16493	-0.0682859	0.602517
reihe	1.94444	0	2.76295	0.0644214	2.06776	3.22956	-0.603045	0.325887
reiher	2.09524	0.55	2.78035	0.0444661	2.05336	3.21655	-0.563318	0.115838
reinfall	3.27778	-1.7	2.77126	0.0264008	2.56466	2.91855	-0.265649	0.267085
reinheit	2.11111	1.4	2.77865	0.0746373	2.40914	2.99257	0.406212	0.174768
reise	3.29412	2.25	2.72732	0.10486	2.19587	3.10708	-0.72439	0.815422
reisen	3.05	2.23529	2.73319	0.0857498	2.15904	3.19977	-0.710453	0.454345
reißen	2.05263	-1.14706	2.77242	0.0153792	2.68655	3.00588	0.839343	-1.03465
reiter	2.55556	1	2.78427	0.0384551	2.42845	3.01559	0.436508	0.0768701
reiz	3.38889	0.4	2.8301	-0.0197798	3.17993	2.86814	1.17711	-0.777833
reizen	3.8	-0.4	2.78834	0.00496537	2.96126	2.94569	0.352581	-1.18448
reizvoll	3.33333	1.6	2.80008	0.005981	3.3358	2.74429	0.959812	-0.584229
rekord	3.52632	1.3	2.79838	0.0337756	2.5843	2.92703	0.393423	-0.77733
rekrut	2.36842	-0.95	2.7985	0.0788171	2.64603	2.88182	1.25666	-0.954105
rektor	2.71429	-0.9	2.81413	0.00842373	2.90731	2.7788	1.10609	-0.993916
religion	2.42105	0.5	2.77826	0.0522859	1.81253	3.27729	-0.205765	-0.339593
rennen	2.66667	0.441176	2.77341	0.0091841	2.27455	3.10292	-0.425327	0.219642
renner	2.33333	0.55	2.78859	0.00424255	2.087	3.16334	-0.0652766	-0.348656
rente	2.35	0.25	2.78207	0.0102046	2.60245	2.959	-0.0520509	-0.336953
republik	2.38889	-0.147059	2.77284	0.0631229	2.39806	3.02715	1.36634	-0.861304
retten	3.55556	1.67647	2.78207	0.0102046	2.65062	2.98438	0.273681	-0.589347
retter	3.5625	2	2.79725	0.0052631	2.75497	2.93437	0.53298	-0.916489
reue	2.94444	0.1	2.86028	-0.0882625	2.02805	3.14539	-0.700041	0.334017
revier	2.58824	-0.2	2.7951	0.0732278	2.20739	3.10902	0.206502	0.736969
revolution	4	0.470588	2.78433	0.0467959	2.81277	2.97068	0.373011	0.0133897
rheuma	3	-1.9	2.83796	-0.0736581	2.2247	3.02262	-0.650265	0.65876
richten	2.7619	-0.852941	2.77559	0.0396126	2.94494	2.83963	0.547961	-0.276933
richter	3.52381	-0.823529	2.78824	0.0354947	2.84367	2.87349	-0.0460273	-0.63923
riese	3.05263	0.2	2.73939	0.108829	2.35037	3.08852	-0.777561	0.952224
rinde	1.88889	0.35	2.76549	0.0365127	2.07545	3.0697	-0.67939	0.278914
ring	2.77778	1.41176	2.80774	0.0950009	2.15943	3.14602	-0.485901	0.477924
riskant	3.66667	-0.2	2.79727	0.00606059	3.39882	2.76995	0.863992	-0.649452
ritter	3.04762	0.95	2.79502	0.0367401	2.49702	3.0038	0.959582	-0.860438
ritze	2.52941	-0.15	2.80969	0.001736	3.15695	2.8688	1.61626	0.343669
rivale	4.05882	-1.5	2.75919	0.0628262	2.18543	3.07749	0.00615069	0.972231
rivalin	3.88889	-1.4	2.77605	0.0623769	2.05598	3.20485	-0.0302392	1.02138
robbe	1.94737	1.25	2.75227	0.0617324	2.13014	3.09929	0.11694	0.535446
robust	2.47368	1.6	2.78637	-0.00189203	2.85675	2.81887	0.770832	-0.646977
rock	2.77	1	2.80859	0.0278951	2.81003	2.90668	0.94527	-1.10486
roggen	1.78947	0.65	2.78022	0.0143972	2.21727	3.10672	-0.278236	-0.35304
rolle	2.11111	0.25	2.7595	0.0235384	2.06226	3.146	0.0289416	-0.918542
roman	1.88889	1.7	2.76459	0.00277571	2.0397	3.18065	-0.728025	0.816492
romanze	3.64706	1.7	2.77739	-0.0227666	2.6489	2.9549	0.663417	-0.431534
rose	1.83333	1.5	2.72892	0.0651481	1.90066	3.17065	-0.708812	1.10177
rosten	2.55	-1.1	2.78431	-0.00643209	3.16148	2.82572	0.261253	-0.688311
rotwein	2.5	1.7	2.78122	0.0407302	2.48689	2.95206	0.738896	0.129528
rubin	2.61111	1.4	2.77632	0.120262	2.12121	3.08634	-0.771821	0.0210391
rückkehr	3.11111	1.35294	2.78211	0.11111	2.69358	2.94475	1.08168	-0.332019
rücklage	2.11111	0.0294118	2.7566	0.0830878	2.48022	2.97823	0.549483	-1.16214
rücksicht	2.66667	1.35294	2.76147	0.123145	3.90752	2.48185	1.24739	-0.620138
rudel	2.27778	-0.15	2.75339	0.0705938	2.04483	3.14219	-0.441639	0.789756
ruder	2.44444	0.4	2.77882	0.0613561	1.93133	3.17884	-0.487376	0.497903
rufen	2.68421	0.0882353	2.77789	0.0806905	2.55807	2.92853	-0.333087	0.0664024
ruhe	1.66667	1.7	2.77779	0.111205	2.02985	3.11925	-0.904436	-0.129461
ruhelos	2.57895	-1.4	2.77055	0.0356138	2.23025	3.07835	-0.390579	0.243338
ruhig	1.63158	0.6	2.80208	0.103314	2.58536	2.99686	-0.493101	0.177485
ruhm	2.88889	1.7	2.78677	0.0980133	2.00066	3.14172	-0.628143	0.393375
ruhmlos	2.05263	-1.4	2.77504	0.0290181	2.42013	2.98999	-0.566805	0.736783
ruin	4.125	-2.3	2.8013	0.104436	1.83746	3.25073	-0.0604364	0.892071
ruine	2.55	-0.3	2.77999	0.0985208	1.775	3.18748	-0.516723	0.347257
rummel	3.42105	0.3	2.75581	0.0164645	2.18625	3.0733	-0.130871	0.0732085
rumoren	2.68421	-0.9	2.77318	0.0482519	1.82007	3.20443	-0.0383831	0.378878
runde	1.84211	0.3	2.76738	0.00282493	2.04981	3.13413	-0.71286	0.738355
russe	3.05556	0.05	2.79215	-0.0273566	2.66267	2.98758	0.33998	-0.395607
rüssel	2.41	0.64	2.75381	0.0703435	2.90302	2.96076	0.844697	-0.108523
sabbern	2.68421	-1.3	2.72545	0.0696467	2.24867	3.07943	0.15557	-0.278556
sache	2.15789	0.25	2.71037	0.0674186	2.62995	3.00551	-0.298077	-0.0666047
sachlich	1.52632	0.6	2.73696	0.0633506	2.91739	2.84964	-0.271415	-0.546139
sadismus	4.11111	-2.4	2.76444	0.00250864	3.20318	2.79896	0.498098	0.262475
safari	3.15789	1.2	2.76305	0.0616818	2.45559	3.0126	-0.184901	1.1872
saftig	2.52632	1.1	2.76024	0.0658314	3.58737	2.61427	0.418446	-0.507165
sagen	2.21053	0.676471	2.72553	0.063877	2.31199	3.12315	-1.12546	0.817271
sahne	2	1.2	2.70397	0.0800181	2.14966	3.18056	-1.01009	0.431636
salat	1.66667	1.35	2.72836	0.0440955	2.4015	3.09479	-0.0552603	0.223091
salbe	2.21053	0.9	2.69378	0.090952	2.43379	3.00316	-0.923073	-0.181634
salzig	3	-0.1	2.7606	0.0288484	3.45986	2.65677	0.938057	-0.294599
samstag	2.33333	1.2	2.75179	0.0277821	3.0353	2.81592	0.116286	-0.00616575
sand	1.66667	1.67647	2.73726	0.047317	2.8523	2.94525	-0.764302	0.664446
sandale	2.05	0.23	2.71735	0.0398285	2.2	3.11704	-0.858398	1.55116
sanktion	3.22222	-1.4	2.77329	0.0490125	3.8628	2.61011	1.04835	-0.397042
saphir	3.1	1.5	2.76235	0.0812535	2.69723	2.95546	0.261804	0.992149
sarg	4	-2.3	2.7532	0.0613319	2.75659	2.98805	-0.501823	-0.294573
satan	4.25	-2.2	2.73863	0.0397995	2.69869	2.92274	-0.778695	0.673935
satire	3.38095	0.5	2.75492	0.06485	2.35903	3.01962	-0.291481	0.254905
satt	2.10526	1.4	2.73079	0.0599866	3.14514	2.79692	0.283599	-0.361947
sauber	2.05556	1.5	2.69355	0.0967195	2.26521	3.04471	-0.618949	0.588093
sauer	3.52632	-0.9	2.69784	0.0750082	1.96826	3.16145	-0.646049	0.342106
saufen	2.89474	-0.9	2.70298	0.0770541	2.58599	2.94827	-0.432287	0.0991167
saxophon	2.86	1.41	2.76111	0.0193504	2.75533	2.89582	1.011	-0.0302056
schabe	3.26316	-1.4	2.73611	0.0501343	2.4818	2.93016	-0.60209	0.721165
schaden	3.44444	-1.79412	2.75059	0.00296942	2.43472	2.9865	-0.9652	0.734884
schaf	1.73	1.14	2.79091	0.000881584	3.29233	2.60774	-0.664938	-0.308024
schaffen	2.7619	0.970588	2.77041	0.00329074	2.91557	2.81064	0.475459	0.120944
schaffung	2.52632	1.02941	2.80015	0.0128502	2.83185	2.70729	0.284059	0.00250538
schal	2	1.32	2.75956	-0.0090323	2.74667	2.84969	-1.09044	0.434737
schale	1.47368	0.65	2.74335	0.0119403	2.4283	2.98377	-0.889503	0.756846
scham	3.68421	-1.3	2.765	-0.00753382	2.66784	2.87295	-1.34407	0.506503
schande	3.76471	-1.9	2.75617	-0.011102	2.47286	2.92366	-0.51382	0.973166
scharf	4.10526	0	2.80829	-0.020778	3.13897	2.65774	0.21977	-0.161025
schatten	2.44444	-0.352941	2.77052	-0.00593313	2.93438	2.7596	0.732976	-0.58216
schattig	2	-0.1	2.79418	0.00813331	3.31653	2.64671	0.602176	-0.248279
schatz	3.5	2.3	2.83247	-0.101996	3.43974	2.66345	1.00635	-1.05712
schätzen	2.1	0.787879	2.80066	-0.0386696			0.997475	-1.09622
schauder	4.11765	-1.5	2.74568	-0.00103851	2.3673	2.95517	-0.230254	0.64628
schauer	2.68421	-1	2.75005	0.00156028	2.18887	2.93912	-0.388197	0.659168
schaukel	2.86	1.45	2.73217	0.0295215	2.6628	2.84757	0.268928	-0.911267
schaurig	3.73684	-1.3	2.77503	0.0171763	2.88683	2.78394	0.441836	0.165878
scheich	2.38889	0	2.78173	0.0318195	3.06018	2.71483	-0.311969	0.235562
scheiden	3.22222	-2	2.75409	0.0277847	2.54276	2.96383	-0.354199	0.943172
scheitern	3.67857	-1.94118	2.77912	0.0248947	2.7419	2.83894	0.458719	-0.299119
schelm	2.52632	0.8	2.77068	-0.00842409	2.83737	2.77957	-0.760289	0.0723953
schelte	3.44444	-1.3	2.77115	0.00405772	2.90695	2.75879	0.410868	0.33581
schenken	2.96429	1.85294	2.77839	0.0424579	2.64649	2.89741	-0.0344145	-0.119352
schere	2.5	0	2.77213	0.0279502	2.31941	2.99219	-0.212498	0.460213
scherzen	2.83333	1.6	2.80597	-0.0347913	3.00099	2.80637	0.520006	-0.604552
scheu	1.89474	-0.6	2.94141	-0.19593	2.20153	3.01026	0.0172079	0.326864
scheusal	3.66667	-2.3	2.79053	-0.0250332	2.46051	2.98552	0.150528	0.827536
schicksal	3.03571	-0.441176	2.75037	0.0699149	2.966	2.82516	0.591298	-0.183077
schieben	2.18519	-0.647059	2.75338	0.0699595	2.66315	2.93951	-0.564983	0.278659
schielen	2.10526	-0.9	2.75917	0.0394043	2.48983	2.9879	-0.323011	-0.0531342
schießen	3.86667	-2.08824	2.78142	0.00811135	3.02586	2.84986	0.221657	-0.0582996
schiff	2.64	0.91	2.81465	0.0393821	3.37809	2.58	-0.253009	0.262304
schikane	4.05882	-1.9	2.77041	0.0451901	2.58541	2.93471	0.568772	-0.469363
schildern	2.16667	0.294118	2.76601	0.0208196	2.47558	2.98567	-0.191906	0.055573
schiller	2.57895	0.9	2.77543	0.0295726	2.58486	2.86356	0.329201	0.552477
schimmel	3.33333	-1.1	2.75326	0.0397094	2.52101	2.91585	-0.140457	0.334688
schimmer	2.42105	0.8	2.7787	0.0304717	2.45181	2.9128	0.175674	1.03296
schinden	3.15789	-1.6	2.76347	0.0232761	2.40483	2.94955	-0.540046	-0.21015
schirm	2.36	0.68	2.79969	0.0193751	2.72557	2.85017	-0.0584126	-0.205245
schlacht	3.88889	-2.2	2.77218	-0.0107552	3.05886	2.68418	0.179311	-0.800066
schlaf	1.10526	1.9	2.76952	0.00835832	3.07724	2.68889	-0.366839	0.388617
schlafen	1.64286	2	2.75491	0.0195999	2.66312	2.90917	-0.544196	-0.262284
schlaff	2.31579	-1.2	2.7765	-0.00923099	3.30564	2.62381	0.0077105	0.496211
schlagen	3.94444	-1.91176	2.75697	0.009397	2.58124	2.95476	-0.741277	0.108678
schlager	2.44444	-0.4	2.76962	0.00527905	2.47216	2.97478	-0.0418474	-0.101538
schlampe	4.05556	-1.3	2.75615	-0.000481884	2.65498	2.86342	0.0438967	-0.0651456
schlapp	1.73684	-1.5	2.78012	-0.0282583	3.07105	2.7151	0.414563	-0.245284
schlau	2.7	1.6	2.7261	-0.00747627	2.74875	2.82079	-0.656559	-0.237996
schlecht	3.77778	-2.3	2.78308	-0.00506042	3.29355	2.67271	-0.00774403	-0.639633
schleim	3.5	-1.4	2.75446	0.0330659	2.56731	2.91921	-0.26667	0.712657
schlicht	1.66667	0	2.78085	0.0264166	3.38661	2.65004	0.475623	0.0847212
schließen	2.33333	-0.617647	2.76874	0.0118909	2.93593	2.87709	-0.00750969	-0.489448
schlimm	3.66667	-1.9	2.76789	0.0309222	2.6392	2.91993	-0.169049	0.523525
schlinge	3.04762	-1	2.764	0.0676868	2.36362	3.02331	0.1747	0.750953
schloß	2.68	1.23	2.78914	-0.039649	2.72938	2.88161	0.370937	-0.277905
schlucht	3.55556	-0.2	2.78273	-0.00727124	3.20893	2.63654	0.464899	-0.420804
schminke	2.36	1.05	2.77069	0.073018	2.65209	2.85907	0.697747	-0.204743
schmuck	2.55556	1.3	2.79088	0.00490984	3.20548	2.63069	0.508639	-0.615248
schmutz	2.88889	-1.1	2.81796	-0.0633211	3.51607	2.60744	0.883124	-0.834315
schock	4.26316	-1.8	2.8075	0.0104901	2.88759	2.75291	0.391221	-0.753186
schocken	3.96429	-1.4	2.77478	0.0231273	2.59201	2.90523	0.750752	-1.11583
schonung	1.67857	0.7	2.79081	0.00972268	2.07862	3.06055	-0.561139	0.528795
schraube	1.86	0	2.73532	0.0379611	2.60008	2.85418	0.00705439	-0.279895
schreck	4.16667	-1.6	2.81902	-0.00499754	3.11824	2.76095	0.718895	-1.07609
schrei	4.42105	-1.6	2.80779	0.0169304	2.84233	2.8127	0.198102	0.00890925
schreiben	2.57143	1.47059	2.75853	0.053087	2.80233	2.8259	-0.41932	0.333829
schuft	3.52632	-1.5	2.81334	-0.00897049	3.64652	2.42391	0.315006	-0.420855
schuften	3.47368	-1.2	2.78413	0.00804737	3.18567	2.62839	0.769435	-0.671647
schuh	2.05	1	2.81768	0.10327	2.39294	2.89525	-0.511807	0.344472
schuld	3.57143	-1.7	2.78983	-0.0164059	3.14851	2.63986	-0.530467	-0.664928
schulden	3.47619	-1.8	2.75649	-0.00121699	2.48204	2.95913	-0.262169	0.380412
schule	2.65	0.25	2.75886	0.0780469	2.32455	3.00046	-0.847276	0.343922
schürze	2.14	-0.64	2.79451	0.0402491	3.25821	2.64973	1.1185	-1.14422
schutt	2.78947	-1.2	2.81799	-0.0321374	3.25459	2.646	0.713637	-0.456384
schütteln	3.21429	-0.529412	2.75097	0.0748163	2.70731	2.82531	1.07254	-0.231123
schützen	2.46667	1.47059	2.77934	0.0451906	3.34491	2.6858	0.738207	-1.02305
schwach	2.61111	-1.6	2.78103	0.00708104	3.04238	2.73971	0.328715	0.0715379
schwäche	2.90476	-0.852941	2.77467	0.0263312	2.96445	2.79171	0.293276	0.775271
schwamm	1.95	0.14	2.77286	0.00858517	2.75959	2.90462	-0.411261	0.470016
schwan	2.32	1.09	2.77463	0.0196805	2.57909	2.97924	-0.959982	0.529598
schweben	2.21053	0.8	2.74293	0.0745621	2.32271	3.03711	-0.722559	0.643172
schwert	3.59	-0.82	2.79246	0.0357306	2.66487	2.9213	0.516192	-0.399626
schwester	1.85714	1.32353	2.79544	-0.0034681	3.29657	2.68101	0.694308	-0.915764
schwur	3.35	0	2.8091	0.0796101	2.86795	2.75958	-0.652597	-0.57286
see	2.14286	1.82353	2.67621	0.173067	1.86331	3.38221	-1.30391	1.36029
seekrank	3.31579	-2	2.75829	0.0908049	2.7446	2.94351	0.261751	-0.201886
seele	2.35294	1.8	2.68812	0.112945	1.89185	3.26482	-1.41421	0.86196
seenot	4.05882	-2.1	2.73541	0.0689619	2.20814	3.13786	-0.599159	1.15188
seereise	2.61111	1.5	2.71028	0.127596	2.18788	3.12937	-0.512753	0.250543
seerose	1.33333	1.6	2.71135	0.101121	1.86725	3.2386	-0.527945	0.933782
segel	1.88889	1.3	2.71285	0.0902187	2.25014	3.13576	-1.03271	0.780216
segeln	1.83333	1.4	2.72015	0.0767336	2.14124	3.21286	-0.768667	0.587577
segen	1.55	1.6	2.72312	0.0859226	2.04784	3.24401	-0.655617	0.808559
segnen	1.85	1.3	2.72871	0.0731535	2.35239	3.09064	-0.426847	-0.345937
sehen	2.26316	2	2.70095	0.107575	1.78863	3.34934	-0.688	0.840391
seher	2.8	0.35	2.71992	0.101398	1.90697	3.24914	-0.589345	-0.24212
sehne	2.41176	-0.1	2.70095	0.107575	1.86167	3.28446	-1.11218	0.744643
sehnen	3.31579	-0.8	2.71209	0.0879216	1.89015	3.28871	-0.8021	1.09509
seide	1.47059	1.65	2.70124	0.105852	2.34689	3.09357	-0.615864	1.57848
seife	1.47368	0.7	2.71903	0.123843	2.52415	2.99602	-0.462306	0.733827
seil	2.18	0.18	2.69578	0.130257	2.44905	3.06867	-0.864596	0.467056
seite	1.88889	0.25	2.71917	0.112313	2.45889	3.03952	-0.367842	0.400218
sekt	2.5	1.2	2.75867	0.075903	3.36847	2.69808	0.419427	-0.805709
sekte	4.31579	-2.2	2.74588	0.075694	3.21849	2.77385	0.215601	-1.01623
selten	2.35	-0.1	2.73393	0.0538981	2.80435	2.91902	-0.165015	0.188476
seltsam	2.42105	-0.3	2.71976	0.0729161	3.07552	2.80049	0.0617801	0.510965
senat	2.52632	0.1	2.73063	0.0759164	2.25088	3.14544	0.247048	0.121735
senken	2	-0.676471	2.74358	0.0914231	2.58989	3.00142	-0.272907	0.106951
sense	2.36842	-0.9	2.70374	0.100873	2.26071	3.13471	-0.468961	0.28746
sensibel	2.36842	0.8	2.71379	0.10855	2.4642	3.07448	-0.720961	1.18953
serbe	3.15789	-0.45	2.73011	0.0874092	2.31835	3.09685	-0.236656	0.238241
sessel	1.77778	1.4	2.73271	0.0347986	2.96784	2.91011	0.601277	-0.315678
setzen	1.95238	0.235294	2.75889	0.0200887	2.94679	2.92225	0.527074	-0.755474
seuche	4.25	-2.5	2.78076	0.00151412	2.50796	2.99901	0.0401231	0.0361315
seufzen	2.47368	-1.1	2.80349	-0.021853	3.15621	2.77583	0.290079	-0.107762
sex	4.33333	2.6	2.76283	0.0408812	4.18751	2.41334	0.620566	-1.04256
sichel	2.52632	-0.55	2.71803	0.0972644	2.88756	2.88681	-0.248071	-0.0502326
sicherheit	2.89474	1.32353	2.7548	0.0950304	2.85068	2.8523	0.525153	-0.219608
sichern	2.52381	0.757576	2.74567	0.074907	2.62104	2.99062	-0.0736051	-0.470296
sicherung	2.47368	0.882353	2.75964	0.0817281	2.43795	2.97244	0.143148	-0.655153
sieb	1.82	0.36	2.74806	0.120093	3.08304	2.89133	-0.548106	0.690001
sieben	2.21053	0.205882	2.71162	0.128718	2.4446	3.10376	-0.716862	0.782932
sieg	3.72222	2.2	2.73938	0.157012	3.02633	2.93282	-0.333272	-0.683271
siegel	2.47619	0.7	2.72843	0.0961636	2.56908	3.12117	-0.34486	0.545738
siegen	3.47368	1.11765	2.73869	0.0918675	2.39895	3.17736	-0.948326	0.621792
sieger	3.82353	1.75	2.75387	0.086926	2.34212	3.17893	-0.645692	0.245871
siesta	1.5	1.9	2.76957	0.0403614	3.01815	2.8273	0.907161	-0.183666
silbe	1.72222	0.15	2.70244	0.128124	2.47586	3.00439	-0.760624	1.19532
silber	2.5	1.45	2.72412	0.104203	2.30489	3.11398
silbern	2.42105	1.4	2.72877	0.0906468	2.31279	3.08198	-0.547139	-0.0525464
simpel	2.3	0.4	2.72856	0.0794599	2.55958	3.02449	-0.14091	-0.257778
sinfonie	2.22222	1.1	2.75591	0.0830241	2.25113	3.14312	-0.331859	1.08964
singen	3.52632	1.57576	2.7325	0.122149	2.26963	3.11492	-0.918768	-0.0534462
sinken	3.26316	-1.26471	2.74172	0.117654	2.61583	2.98544	-0.2815	-0.0226659
sinn	2.16667	1.8	2.7308	0.120239	2.46098	3.1099	-0.541663	0.806772
sinnlich	3.22222	1.8	2.74457	0.0910005	2.63315	2.95223	-0.936334	-0.443096
sinnvoll	1.94444	2	2.75042	0.0759902	2.63611	2.93185	0.0419531	0.707
sintflut	4	-1.7	2.7629	0.0943765	3.0805	2.73278	-0.0684546	-0.169621
sippe	2.44444	-0.5	2.73609	0.102672	2.5609	3.05025	0.464562	-0.220016
sirup	2.33333	0.85	2.7803	0.0603343	2.4582	3.01065	0.243583	-0.192172
sitte	2.55556	-0.15	2.7326	0.110169	2.74636	2.98464	0.793109	-0.484635
sittsam	1.94737	0.5	2.72031	0.106168	2.98502	2.86951	0.530197	-0.88572
situation	2.80952	0.0294118	2.78212	0.0622221	3.18861	2.80162	0.621456	-0.349011
situiert	1.94444	-0.1	2.78268	0.11616	2.69531	2.92699	0.555503	-0.0833219
sitzen	2	0.352941	2.75666	0.0515657	3.06669	2.91165	0.378163	-1.08423
sitzung	2.11111	-0.382353	2.7864	0.0611251	2.97809	2.83584	0.797288	-1.15816
skalpell	3.72222	-1.1	2.77535	-0.0110403	3.05789	2.83446	1.06293	-0.161196
skandal	3.5	-1.3	2.75868	-0.0075334	2.64344	2.95498	0.687649	-0.0817323
skat	2	0	2.78712	-0.0015895	3.08077	2.7941	0.511985	-0.350891
skelett	3.33333	-0.3	2.77804	0.017084	2.97213	2.82372	1.23026	-0.810982
skepsis	3.15789	-0.7	2.81332	-0.0291934	4.09721	2.40527	1.10693	-0.502147
sklave	4.31579	-2.2	2.75285	0.0353629	2.63676	2.92823	0.0221366	-0.0733741
skorpion	3.22222	-0.4	2.79885	0.00954703	2.34397	3.07767	1.07709	-0.0994105
smaragd	2.88889	1.8	2.78608	-0.0167798	3.19473	2.72649	0.799658	0.562004
sodom	3.47368	-1.2	2.72874	0.0457781	2.19015	3.06453	-0.604758	0.758924
sofa	1.61111	1.4	2.73297	0.0678483	2.25924	3.02041	-0.800271	0.700795
sohle	1.77778	0	2.69712	0.0766951	1.80229	3.25741	-1.23286	0.924598
sohn	2	1.32353	2.71502	0.0701473	2.02141	3.20815	-1.00957	0.591518
soldat	3.875	-1.5	2.7339	0.0455964	2.6357	3.00272	-0.360807	0.124863
solist	2.52632	1.25	2.75427	0.0409813	2.69961	2.99751	0.268873	-0.533721
sollen	3	-1	2.71651	0.0690076	2.06302	3.25062	0.796037	0.222199
sommer	2.22222	2.5	2.73495	0.0649652	2.39367	2.98225	-0.022094	0.713098
sonnabend	2.90476	2.08824	2.73179	0.0664078	2.55533	2.93874	-0.578471	0.693889
sonne	2.88889	2.6	2.7193	0.0785624	2.0927	3.17126	-0.592111	0.8869
sonnen	1.55	2	2.72677	0.0647116	2.13884	3.16823	-0.357386	0.407261
sonnig	2.38889	2.4	2.75043	0.078778	2.90875	2.87122	-0.373144	-0.447042
sonntag	1.88235	1.5	2.75239	0.059785	3.10644	2.76547	0.402496	0.334389
sorge	3.28571	-1.7	2.75297	0.0577709	2.29949	3.08911	-0.845031	0.223898
sorgen	3.05263	-0.617647	2.75359	0.0496938	2.34245	3.09131	-0.36664	0.470572
sorgfalt	2.16667	1.4	2.76536	0.0443705	3.01063	2.7603	0.411915	-0.428554
sorglos	2.52632	0.3	2.7623	0.027133	2.63441	2.93442	-0.341141	-0.68618
sorte	2	0.4	2.75061	0.0607906	3.11843	2.70771	-0.0831842	-0.158152
souvenir	1.88889	1.1	2.75555	0.120869	2.3007	3.03614	0.45943	0.755562
sozialist	3.14286	-0.352941	2.77819	0.0174662	2.7106	2.95194	0.880105	-0.62932
spalten	2.83333	-0.7	2.76741	-0.0020652	2.76461	2.83754	0.373697	-0.0768602
spannend	3.84211	1.2	2.77474	-0.00513383	2.85651	2.77865	-0.366396	-0.118433
spannung	3.28571	0.8	2.79532	-0.000425098	2.39498	2.92246	-0.035498	-0.453029
sparen	2.26316	-0.264706	2.77853	-0.000783027	2.65525	2.84645	-0.39362	0.235601
spargel	2.41	1.41	2.77993	-0.00775174	2.69875	2.88643	-0.0671071	-0.102538
sparsam	2.66667	0.2	2.75799	0.0260466	2.74685	2.88632	-0.423194	-0.441981
spaß	4.33	2.53	2.80095	-0.0497853	3.49175	2.59053	-0.0631293	-0.599658
spende	2.85714	0.75	2.77487	-0.0071026	2.53167	2.92225	0.127073	0.430718
spenden	2.15789	1	2.77227	-0.00475822	2.48968	2.9626	0.121531	0.290624
spesen	2.68421	0.25	2.77385	-0.000791209	2.1619	3.11475	-0.137622	0.481095
spezial	1.89474	0.9	2.79009	0.00703104	2.35534	3.07067	1.04704	-0.8117
speziell	2.57895	0.7	2.80186	0.0010477	2.43894	3.04514	0.627829	-0.442849
spicken	3	-0.4	2.78295	0.0368969	2.82167	2.88156	1.29652	0.0906928
spiegel	3	-0.4	2.77748	0.0285745	2.8051	2.90022	0.195134	0.145368
spiel	2.38889	1.4	2.78959	0.0243191	2.58298	2.96635	-0.404732	0.38498
spielen	3.05263	1.70588	2.76829	0.0302404	2.39616	2.98993	-0.80388	0.88845
spinne	3.57895	-0.85	2.78197	0.0252406	2.30507	3.01334	-0.0170815	0.00974335
spinnen	2.89474	-0.7	2.77775	0.0225852	2.42793	2.96829	0.0635657	-0.0645731
spinner	3.36842	-1	2.7904	0.0184672	2.46034	2.92019	0.370103	-0.273581
spion	3.66667	-0.55	2.79554	0.0101505	3.86173	2.488	-0.306025	-0.320235
spitzel	4	-1.8	2.79245	-0.0050103	3.48303	2.67434	0.905958	-0.983135
spontan	3.26316	1.4	2.78656	-0.00521873	2.62103	2.89805	-0.278691	-0.453272
sport	3.05556	1.67647	2.81621	-0.0160552	2.83275	2.74162	0.131742	-0.367143
sprache	2.61111	1.73529	2.77814	0.00254353	2.68534	2.88419	0.611179	-0.422252
sprechen	2.52381	1.20588	2.78684	-0.00247345	2.84986	2.82426	0.067937	-1.13945
sprengen	3.68421	-0.9	2.78984	0.01837	2.54781	2.92786	0.398158	0.363983
spritze	3.38889	-1.3	2.81365	-0.0127083	3.20665	2.78637	1.24908	-0.672547
spritzig	3.05556	1.6	2.82241	0.00048432	3.61449	2.59682	1.25636	-0.469322
sprung	3.33333	0.382353	2.81516	0.00667391	2.42621	2.94238	0.500584	-0.351216
spucken	2.89474	-1.2	2.78452	0.00882372	2.99344	2.74437	0.953532	-0.965378
[truncated: 575 more rows]
